# Supplementary material for: BAG3 promotes tumour cell proliferation by regulating EGFR signal transduction pathways in triple negative breast cancer
Source: Oncotarget. 2018 Feb 28;9(21):15673–90. doi: 10.18632/oncotarget.24590 (PMC5884656; doi:10.18632/oncotarget.24590)
Supplement: Supplementary file 2 [file oncotarget-09-15673-s002.xlsx]

## Sheet: 468-control
BAG3 MS Interactome-MDA-MB-468
Protein Group	Protein ID	Accession	-10lgP	Coverage (%)	#Peptides	#Unique	PTM	Avg. Mass	Description
1121	6903	P61604|CH10_HUMAN	55.67	10	1	1		10932	10 kDa heat shock protein mitochondrial OS=Homo sapiens GN=HSPE1 PE=1 SV=2
209	3072	P62258|1433E_HUMAN	119.73	12	3	2	Oxidation (M); Acetylation (Protein N-term)	29174	14-3-3 protein epsilon OS=Homo sapiens GN=YWHAE PE=1 SV=1
90	299	Q04917|1433F_HUMAN	196.39	34	9	7	Acetylation (Protein N-term)	28219	14-3-3 protein eta OS=Homo sapiens GN=YWHAH PE=1 SV=4
117	260	P61981|1433G_HUMAN	167.75	25	7	3		28303	14-3-3 protein gamma OS=Homo sapiens GN=YWHAG PE=1 SV=2
230	307	P31947|1433S_HUMAN	117.21	12	3	1		27774	14-3-3 protein sigma OS=Homo sapiens GN=SFN PE=1 SV=1
737	6704	P09543|CN37_HUMAN	50.69	2	1	1		47579	2' 3'-cyclic-nucleotide 3'-phosphodiesterase OS=Homo sapiens GN=CNP PE=1 SV=2
1232	7154	Q9Y6K5|OAS3_HUMAN	55.43	1	1	1		121170	2'-5'-oligoadenylate synthase 3 OS=Homo sapiens GN=OAS3 PE=1 SV=3
683	6579	P62191|PRS4_HUMAN	49.2	2	1	1		49185	26S protease regulatory subunit 4 OS=Homo sapiens GN=PSMC1 PE=1 SV=1
1047	6730	P17980|PRS6A_HUMAN	88.2	3	1	1		49204	26S protease regulatory subunit 6A OS=Homo sapiens GN=PSMC3 PE=1 SV=3
390	3180	P35998|PRS7_HUMAN	134.23	8	3	3		48634	26S protease regulatory subunit 7 OS=Homo sapiens GN=PSMC2 PE=1 SV=3
1262	7215	Q99460|PSMD1_HUMAN	36.63	1	1	1		105836	26S proteasome non-ATPase regulatory subunit 1 OS=Homo sapiens GN=PSMD1 PE=1 SV=2
624	7104	O00231|PSD11_HUMAN	88.13	4	2	2	Acetylation (Protein N-term)	47464	26S proteasome non-ATPase regulatory subunit 11 OS=Homo sapiens GN=PSMD11 PE=1 SV=3
492	3098	Q13200|PSMD2_HUMAN	90.17	1	1	1		100200	26S proteasome non-ATPase regulatory subunit 2 OS=Homo sapiens GN=PSMD2 PE=1 SV=3
623	6453	O43242|PSMD3_HUMAN	100.14	4	2	2		60978	26S proteasome non-ATPase regulatory subunit 3 OS=Homo sapiens GN=PSMD3 PE=1 SV=2
1238	7163	P51665|PSMD7_HUMAN	36.98	4	1	1		37025	26S proteasome non-ATPase regulatory subunit 7 OS=Homo sapiens GN=PSMD7 PE=1 SV=2
1243	7172	P48556|PSMD8_HUMAN	56.6	2	1	1		39612	26S proteasome non-ATPase regulatory subunit 8 OS=Homo sapiens GN=PSMD8 PE=1 SV=2
1155	6990	Q02218|ODO1_HUMAN	57.19	1	1	1		115935	2-oxoglutarate dehydrogenase mitochondrial OS=Homo sapiens GN=OGDH PE=1 SV=3
1155	6987	Q9ULD0|OGDHL_HUMAN	57.19	1	1	1		114481	2-oxoglutarate dehydrogenase-like mitochondrial OS=Homo sapiens GN=OGDHL PE=1 SV=3
1234	7168	O95861|BPNT1_HUMAN	50.2	2	1	1		33392	3'(2') 5'-bisphosphate nucleotidase 1 OS=Homo sapiens GN=BPNT1 PE=1 SV=1
1116	6895	Q9BYD6|RM01_HUMAN	56.03	4	1	1		36909	39S ribosomal protein L1 mitochondrial OS=Homo sapiens GN=MRPL1 PE=1 SV=2
741	6964	Q7Z2W9|RM21_HUMAN	50.11	5	1	1		22815	39S ribosomal protein L21 mitochondrial OS=Homo sapiens GN=MRPL21 PE=1 SV=2
1179	7026	P09001|RM03_HUMAN	49.53	3	1	1		38633	39S ribosomal protein L3 mitochondrial OS=Homo sapiens GN=MRPL3 PE=1 SV=1
1077	6796	Q99714|HCD2_HUMAN	65.03	9	1	1		26923	3-hydroxyacyl-CoA dehydrogenase type-2 OS=Homo sapiens GN=HSD17B10 PE=1 SV=3
100	6141	P46783|RS10_HUMAN	127.44	27	5	5		18898	40S ribosomal protein S10 OS=Homo sapiens GN=RPS10 PE=1 SV=1
202	6147	P62280|RS11_HUMAN	143.78	21	3	3		18431	40S ribosomal protein S11 OS=Homo sapiens GN=RPS11 PE=1 SV=3
693	6608	P62277|RS13_HUMAN	54.62	7	1	1		17222	40S ribosomal protein S13 OS=Homo sapiens GN=RPS13 PE=1 SV=2
251	476	P62263|RS14_HUMAN	194.36	20	5	5		16273	40S ribosomal protein S14 OS=Homo sapiens GN=RPS14 PE=1 SV=3
131	3179	P62249|RS16_HUMAN	174.48	44	8	8	Ammonia-loss (N)	16445	40S ribosomal protein S16 OS=Homo sapiens GN=RPS16 PE=1 SV=2
1202	7071	P08708|RS17_HUMAN	46.93	6	1	1		15550	40S ribosomal protein S17 OS=Homo sapiens GN=RPS17 PE=1 SV=2
1202	7070	P0CW22|RS17L_HUMAN	46.93	6	1	1		15550	40S ribosomal protein S17-like OS=Homo sapiens GN=RPS17L PE=1 SV=1
385	468	P62269|RS18_HUMAN	132.44	21	3	3	Deamidation (NQ)	17719	40S ribosomal protein S18 OS=Homo sapiens GN=RPS18 PE=1 SV=3
314	6439	P39019|RS19_HUMAN	90.58	21	3	3	Deamidation (NQ)	16060	40S ribosomal protein S19 OS=Homo sapiens GN=RPS19 PE=1 SV=2
244	6203	P15880|RS2_HUMAN	105.34	11	4	4		31324	40S ribosomal protein S2 OS=Homo sapiens GN=RPS2 PE=1 SV=2
448	509	P60866|RS20_HUMAN	111.2	25	2	2	Acetylation (Protein N-term)	13373	40S ribosomal protein S20 OS=Homo sapiens GN=RPS20 PE=1 SV=1
212	6211	P62266|RS23_HUMAN	117.37	22	3	3	Hydroxylation	15808	40S ribosomal protein S23 OS=Homo sapiens GN=RPS23 PE=1 SV=3
289	6248	P62847|RS24_HUMAN	120.79	30	4	4	Acetylation (Protein N-term)	15423	40S ribosomal protein S24 OS=Homo sapiens GN=RPS24 PE=1 SV=1
394	353	P62851|RS25_HUMAN	104.6	25	3	3		13742	40S ribosomal protein S25 OS=Homo sapiens GN=RPS25 PE=1 SV=1
647	6495	P62854|RS26_HUMAN	81.2	14	2	2		13015	40S ribosomal protein S26 OS=Homo sapiens GN=RPS26 PE=1 SV=3
1054	6742	P42677|RS27_HUMAN	76.81	15	1	1		9461	40S ribosomal protein S27 OS=Homo sapiens GN=RPS27 PE=1 SV=3
1054	6743	Q71UM5|RS27L_HUMAN	76.81	15	1	1		9477	40S ribosomal protein S27-like OS=Homo sapiens GN=RPS27L PE=1 SV=3
1138	6950	P62857|RS28_HUMAN	53.61	13	1	1		7841	40S ribosomal protein S28 OS=Homo sapiens GN=RPS28 PE=1 SV=1
687	3129	P62861|RS30_HUMAN	77.42	17	1	1		6648	40S ribosomal protein S30 OS=Homo sapiens GN=FAU PE=1 SV=1
160	669	P62701|RS4X_HUMAN	120.8	16	5	5	Deamidation (NQ)	29598	40S ribosomal protein S4 X isoform OS=Homo sapiens GN=RPS4X PE=1 SV=2
216	6435	P46782|RS5_HUMAN	165.05	19	4	4	Acetylation (Protein N-term)	22876	40S ribosomal protein S5 OS=Homo sapiens GN=RPS5 PE=1 SV=4
173	391	P62753|RS6_HUMAN	168.65	18	5	5		28681	40S ribosomal protein S6 OS=Homo sapiens GN=RPS6 PE=1 SV=1
182	609	P62081|RS7_HUMAN	101.76	13	4	4		22127	40S ribosomal protein S7 OS=Homo sapiens GN=RPS7 PE=1 SV=1
122	3157	P62241|RS8_HUMAN	203.31	29	7	7		24205	40S ribosomal protein S8 OS=Homo sapiens GN=RPS8 PE=1 SV=2
164	6118	P46781|RS9_HUMAN	112.97	24	6	6		22591	40S ribosomal protein S9 OS=Homo sapiens GN=RPS9 PE=1 SV=3
690	6602	P08195|4F2_HUMAN	81.49	2	1	1		67994	4F2 cell-surface antigen heavy chain OS=Homo sapiens GN=SLC3A2 PE=1 SV=3
1140	6952	P49189|AL9A1_HUMAN	55.44	2	1	1		53802	4-trimethylaminobutyraldehyde dehydrogenase OS=Homo sapiens GN=ALDH9A1 PE=1 SV=3
1087	6817	Q9H0D6|XRN2_HUMAN	108.47	1	1	1		108583	5'-3' exoribonuclease 2 OS=Homo sapiens GN=XRN2 PE=1 SV=1
1126	6912	P49914|MTHFS_HUMAN	52.7	6	1	1		23256	5-formyltetrahydrofolate cyclo-ligase OS=Homo sapiens GN=MTHFS PE=1 SV=2
748	7031	Q5TFE4|NT5D1_HUMAN	52.89	2	1	1	Deamidation (NQ)	51845	5'-nucleotidase domain-containing protein 1 OS=Homo sapiens GN=NT5DC1 PE=1 SV=1
240	6195	P62906|RL10A_HUMAN	79.23	11	3	3		24831	60S ribosomal protein L10a OS=Homo sapiens GN=RPL10A PE=1 SV=2
305	6399	P62913|RL11_HUMAN	140.66	20	4	4	Acetylation (Protein N-term)	20252	60S ribosomal protein L11 OS=Homo sapiens GN=RPL11 PE=1 SV=2
254	610	P30050|RL12_HUMAN	129.58	20	3	3	Pyro-glu from Q	17819	60S ribosomal protein L12 OS=Homo sapiens GN=RPL12 PE=1 SV=1
56	3199	P26373|RL13_HUMAN	202.08	35	12	12	Mutation	24261	60S ribosomal protein L13 OS=Homo sapiens GN=RPL13 PE=1 SV=4
324	6265	P40429|RL13A_HUMAN	101.8	9	2	2	Oxidation (M)	23577	60S ribosomal protein L13a OS=Homo sapiens GN=RPL13A PE=1 SV=2
468	6510	P50914|RL14_HUMAN	58.26	8	2	2		23432	60S ribosomal protein L14 OS=Homo sapiens GN=RPL14 PE=1 SV=4
296	614	P61313|RL15_HUMAN	111.72	11	3	3		24146	60S ribosomal protein L15 OS=Homo sapiens GN=RPL15 PE=1 SV=2
505	6875	P18621|RL17_HUMAN	113.19	7	2	2		21397	60S ribosomal protein L17 OS=Homo sapiens GN=RPL17 PE=1 SV=3
300	436	Q07020|RL18_HUMAN	150.99	19	3	3		21634	60S ribosomal protein L18 OS=Homo sapiens GN=RPL18 PE=1 SV=2
224	6127	Q02543|RL18A_HUMAN	139.78	22	5	5		20762	60S ribosomal protein L18a OS=Homo sapiens GN=RPL18A PE=1 SV=2
83	6106	P84098|RL19_HUMAN	213.04	34	10	9		23466	60S ribosomal protein L19 OS=Homo sapiens GN=RPL19 PE=1 SV=1
294	6171	P46778|RL21_HUMAN	90.38	24	4	4		18565	60S ribosomal protein L21 OS=Homo sapiens GN=RPL21 PE=1 SV=2
420	363	P35268|RL22_HUMAN	107.19	19	2	2		14787	60S ribosomal protein L22 OS=Homo sapiens GN=RPL22 PE=1 SV=2
661	514	P62829|RL23_HUMAN	86.1	14	2	2		14865	60S ribosomal protein L23 OS=Homo sapiens GN=RPL23 PE=1 SV=1
172	6144	P83731|RL24_HUMAN	134.6	20	3	3		17779	60S ribosomal protein L24 OS=Homo sapiens GN=RPL24 PE=1 SV=1
146	6125	P61254|RL26_HUMAN	171.29	28	7	2		17258	60S ribosomal protein L26 OS=Homo sapiens GN=RPL26 PE=1 SV=1
649	3138	P61353|RL27_HUMAN	69.27	10	2	2		15798	60S ribosomal protein L27 OS=Homo sapiens GN=RPL27 PE=1 SV=2
51	6093	P39023|RL3_HUMAN	201.61	21	10	10		46109	60S ribosomal protein L3 OS=Homo sapiens GN=RPL3 PE=1 SV=2
617	6986	P62888|RL30_HUMAN	79.1	22	2	2	Phosphorylation (STY)	12784	60S ribosomal protein L30 OS=Homo sapiens GN=RPL30 PE=1 SV=2
309	388	P62899|RL31_HUMAN	108.43	22	3	3	Sodium adduct	14463	60S ribosomal protein L31 OS=Homo sapiens GN=RPL31 PE=1 SV=1
466	860	P62910|RL32_HUMAN	70.47	18	2	2		15860	60S ribosomal protein L32 OS=Homo sapiens GN=RPL32 PE=1 SV=2
467	6509	P42766|RL35_HUMAN	58.36	12	2	1		14551	60S ribosomal protein L35 OS=Homo sapiens GN=RPL35 PE=1 SV=2
180	6159	P18077|RL35A_HUMAN	114.63	34	5	5		12538	60S ribosomal protein L35a OS=Homo sapiens GN=RPL35A PE=1 SV=2
645	6491	Q9Y3U8|RL36_HUMAN	77.84	14	2	2		12254	60S ribosomal protein L36 OS=Homo sapiens GN=RPL36 PE=1 SV=3
257	6501	P83881|RL36A_HUMAN	139.19	28	4	2	Methyl ester; Methylation; Pyro-glu from Q	12441	60S ribosomal protein L36a OS=Homo sapiens GN=RPL36A PE=1 SV=2
258	6502	Q969Q0|RL36L_HUMAN	118.71	27	3	1	Methyl ester; Methylation; Pyro-glu from Q	12469	60S ribosomal protein L36a-like OS=Homo sapiens GN=RPL36AL PE=1 SV=3
404	6250	P61927|RL37_HUMAN	82.7	22	3	3		11078	60S ribosomal protein L37 OS=Homo sapiens GN=RPL37 PE=1 SV=2
52	1349	P36578|RL4_HUMAN	180.64	15	8	7		47697	60S ribosomal protein L4 OS=Homo sapiens GN=RPL4 PE=1 SV=5
97	1287	P46777|RL5_HUMAN	137.42	18	10	10		34363	60S ribosomal protein L5 OS=Homo sapiens GN=RPL5 PE=1 SV=3
64	6101	Q02878|RL6_HUMAN	199.32	23	9	9	Deamidation (NQ)	32728	60S ribosomal protein L6 OS=Homo sapiens GN=RPL6 PE=1 SV=3
125	528	P62424|RL7A_HUMAN	146.38	11	5	5		29996	60S ribosomal protein L7a OS=Homo sapiens GN=RPL7A PE=1 SV=2
99	6113	P62917|RL8_HUMAN	199.75	20	8	8		28025	60S ribosomal protein L8 OS=Homo sapiens GN=RPL8 PE=1 SV=2
616	312	P32969|RL9_HUMAN	94.45	9	2	2		21863	60S ribosomal protein L9 OS=Homo sapiens GN=RPL9 PE=1 SV=1
609	6426	Q01813|K6PP_HUMAN	80.26	3	2	2		85596	6-phosphofructokinase type C OS=Homo sapiens GN=PFKP PE=1 SV=2
1103	433	P52209|6PGD_HUMAN	66.94	2	1	1		53140	6-phosphogluconate dehydrogenase decarboxylating OS=Homo sapiens GN=PGD PE=1 SV=3
218	6288	Q9Y4K1|AIM1_HUMAN	130.6	1	2	2		188675	Absent in melanoma 1 protein OS=Homo sapiens GN=AIM1 PE=1 SV=3
1123	6909	Q9BWD1|THIC_HUMAN	83.58	3	1	1		41351	Acetyl-CoA acetyltransferase cytosolic OS=Homo sapiens GN=ACAT2 PE=1 SV=2
673	6549	P24752|THIL_HUMAN	93.14	3	1	1		45200	Acetyl-CoA acetyltransferase mitochondrial OS=Homo sapiens GN=ACAT1 PE=1 SV=1
610	3114	Q99798|ACON_HUMAN	118.65	3	2	2		85425	Aconitate hydratase mitochondrial OS=Homo sapiens GN=ACO2 PE=1 SV=2
3	8	P60709|ACTB_HUMAN	350.54	45	19	8	Oxidation (M); Deamidation (NQ); Formylation; Pyro-glu from Q; Sodium adduct; Replacement of 2 protons by calcium	41737	Actin cytoplasmic 1 OS=Homo sapiens GN=ACTB PE=1 SV=1
3	9	P63261|ACTG_HUMAN	350.54	45	19	8	Oxidation (M); Deamidation (NQ); Formylation; Pyro-glu from Q; Sodium adduct; Replacement of 2 protons by calcium	41793	Actin cytoplasmic 2 OS=Homo sapiens GN=ACTG1 PE=1 SV=1
672	6545	O96019|ACL6A_HUMAN	86.68	3	1	1		47461	Actin-like protein 6A OS=Homo sapiens GN=ACTL6A PE=1 SV=1
662	6517	P61160|ARP2_HUMAN	102.35	5	2	2		44761	Actin-related protein 2 OS=Homo sapiens GN=ACTR2 PE=1 SV=1
459	6455	O15143|ARC1B_HUMAN	108.37	8	2	2	Deamidation (NQ)	40950	Actin-related protein 2/3 complex subunit 1B OS=Homo sapiens GN=ARPC1B PE=1 SV=3
1248	7178	O15144|ARPC2_HUMAN	39.85	2	1	1		34333	Actin-related protein 2/3 complex subunit 2 OS=Homo sapiens GN=ARPC2 PE=1 SV=1
664	3161	P59998|ARPC4_HUMAN	71.61	10	2	2		19667	Actin-related protein 2/3 complex subunit 4 OS=Homo sapiens GN=ARPC4 PE=1 SV=3
1165	7020	P61158|ARP3_HUMAN	56.21	2	1	1		47371	Actin-related protein 3 OS=Homo sapiens GN=ACTR3 PE=1 SV=3
1165	7021	Q9P1U1|ARP3B_HUMAN	56.21	2	1	1		47608	Actin-related protein 3B OS=Homo sapiens GN=ACTR3B PE=2 SV=1
397	6234	P13798|ACPH_HUMAN	108.76	5	3	3		81225	Acylamino-acid-releasing enzyme OS=Homo sapiens GN=APEH PE=1 SV=4
1215	7110	O75608|LYPA1_HUMAN	43.87	3	1	1		24670	Acyl-protein thioesterase 1 OS=Homo sapiens GN=LYPLA1 PE=1 SV=1
621	6447	P23526|SAHH_HUMAN	82.22	4	2	2		47716	Adenosylhomocysteinase OS=Homo sapiens GN=AHCY PE=1 SV=4
1235	7158	P27144|KAD4_HUMAN	37.77	4	1	1		25268	Adenylate kinase 4 mitochondrial OS=Homo sapiens GN=AK4 PE=1 SV=1
738	6705	P30566|PUR8_HUMAN	45.21	2	1	1		54889	Adenylosuccinate lyase OS=Homo sapiens GN=ADSL PE=1 SV=2
698	6624	Q9HDC9|APMAP_HUMAN	65.39	3	1	1		46480	Adipocyte plasma membrane-associated protein OS=Homo sapiens GN=APMAP PE=1 SV=2
239	6194	P12235|ADT1_HUMAN	107.99	8	4	4		33065	ADP/ATP translocase 1 OS=Homo sapiens GN=SLC25A4 PE=1 SV=4
239	6193	P05141|ADT2_HUMAN	107.99	8	4	4		32852	ADP/ATP translocase 2 OS=Homo sapiens GN=SLC25A5 PE=1 SV=7
239	6192	P12236|ADT3_HUMAN	107.99	8	4	4		32866	ADP/ATP translocase 3 OS=Homo sapiens GN=SLC25A6 PE=1 SV=4
1134	6944	P84085|ARF5_HUMAN	52.28	6	1	1		20530	ADP-ribosylation factor 5 OS=Homo sapiens GN=ARF5 PE=1 SV=2
1174	7017	Q9NVJ2|ARL8B_HUMAN	48.52	5	1	1		21539	ADP-ribosylation factor-like protein 8B OS=Homo sapiens GN=ARL8B PE=1 SV=1
348	6599	P55196|AFAD_HUMAN	96.32	1	2	1		206803	Afadin OS=Homo sapiens GN=MLLT4 PE=1 SV=3
433	6365	O00170|AIP_HUMAN	122.69	9	2	2		37636	AH receptor-interacting protein OS=Homo sapiens GN=AIP PE=1 SV=2
441	3341	P49588|SYAC_HUMAN	119.34	3	2	2		106810	Alanine--tRNA ligase cytoplasmic OS=Homo sapiens GN=AARS PE=1 SV=2
669	487	P47895|AL1A3_HUMAN	92.39	3	1	1		56109	Aldehyde dehydrogenase family 1 member A3 OS=Homo sapiens GN=ALDH1A3 PE=1 SV=2
651	632	Q04828|AK1C1_HUMAN	65.79	5	2	2		36788	Aldo-keto reductase family 1 member C1 OS=Homo sapiens GN=AKR1C1 PE=1 SV=1
651	631	P52895|AK1C2_HUMAN	65.79	5	2	2		36735	Aldo-keto reductase family 1 member C2 OS=Homo sapiens GN=AKR1C2 PE=1 SV=3
409	6253	P15121|ALDR_HUMAN	85.72	8	3	3		35853	Aldose reductase OS=Homo sapiens GN=AKR1B1 PE=1 SV=3
455	595	P01023|A2MG_HUMAN	85.81	1	2	2	Pyro-glu from Q	163290	Alpha-2-macroglobulin OS=Homo sapiens GN=A2M PE=1 SV=3
114	362	P12814|ACTN1_HUMAN	170.14	7	7	4		103058	Alpha-actinin-1 OS=Homo sapiens GN=ACTN1 PE=1 SV=2
284	6400	Q12904|AIMP1_HUMAN	158.04	17	4	4	Acetylation (Protein N-term); Pyro-glu from Q	34353	Aminoacyl tRNA synthase complex-interacting multifunctional protein 1 OS=Homo sapiens GN=AIMP1 PE=1 SV=2
463	6494	Q13155|AIMP2_HUMAN	62.18	5	2	2		35349	Aminoacyl tRNA synthase complex-interacting multifunctional protein 2 OS=Homo sapiens GN=AIMP2 PE=1 SV=2
675	6558	P50995|ANX11_HUMAN	90.37	3	2	1		54390	Annexin A11 OS=Homo sapiens GN=ANXA11 PE=1 SV=1
391	3159	P08758|ANXA5_HUMAN	116.6	9	3	3		35937	Annexin A5 OS=Homo sapiens GN=ANXA5 PE=1 SV=2
743	6713	P13928|ANXA8_HUMAN	87.97	5	1	1		36881	Annexin A8 OS=Homo sapiens GN=ANXA8 PE=1 SV=3
743	6714	Q5VT79|AXA82_HUMAN	87.97	5	1	1		36865	Annexin A8-like protein 2 OS=Homo sapiens GN=ANXA8L2 PE=2 SV=1
1156	6700	Q10567|AP1B1_HUMAN	60.28	1	1	1		104637	AP-1 complex subunit beta-1 OS=Homo sapiens GN=AP1B1 PE=1 SV=2
1221	7120	Q9BXS5|AP1M1_HUMAN	44.62	2	1	1		48587	AP-1 complex subunit mu-1 OS=Homo sapiens GN=AP1M1 PE=1 SV=3
1221	7121	Q9Y6Q5|AP1M2_HUMAN	44.62	2	1	1		48109	AP-1 complex subunit mu-2 OS=Homo sapiens GN=AP1M2 PE=1 SV=4
1187	7068	O95782|AP2A1_HUMAN	68.53	1	1	1		107546	AP-2 complex subunit alpha-1 OS=Homo sapiens GN=AP2A1 PE=1 SV=3
1187	7061	O94973|AP2A2_HUMAN	68.53	1	1	1		103960	AP-2 complex subunit alpha-2 OS=Homo sapiens GN=AP2A2 PE=1 SV=2
486	4099	P04114|APOB_HUMAN	76.42	0	1	1		515611	Apolipoprotein B-100 OS=Homo sapiens GN=APOB PE=1 SV=2
457	6449	Q9BZZ5|API5_HUMAN	89.42	3	2	2		59005	Apoptosis inhibitor 5 OS=Homo sapiens GN=API5 PE=1 SV=3
1094	6878	O95831|AIFM1_HUMAN	65.87	2	1	1		66901	Apoptosis-inducing factor 1 mitochondrial OS=Homo sapiens GN=AIFM1 PE=1 SV=1
1223	658	P53367|ARFP1_HUMAN	39.56	3	1	1		41738	Arfaptin-1 OS=Homo sapiens GN=ARFIP1 PE=1 SV=2
1089	318	P05089|ARGI1_HUMAN	69.48	3	1	1		34735	Arginase-1 OS=Homo sapiens GN=ARG1 PE=1 SV=2
711	571	Q9NWB6|ARGL1_HUMAN	42.28	3	1	1		33216	Arginine and glutamate-rich protein 1 OS=Homo sapiens GN=ARGLU1 PE=1 SV=1
629	6464	P54136|SYRC_HUMAN	82.08	3	2	2		75379	Arginine--tRNA ligase cytoplasmic OS=Homo sapiens GN=RARS PE=1 SV=2
297	6197	P14868|SYDC_HUMAN	154.73	9	4	3		57136	Aspartate--tRNA ligase cytoplasmic OS=Homo sapiens GN=DARS PE=1 SV=2
295	6190	Q8WWM7|ATX2L_HUMAN	102.96	4	3	3		113374	Ataxin-2-like protein OS=Homo sapiens GN=ATXN2L PE=1 SV=2
1137	524	P56385|ATP5I_HUMAN	50.75	14	1	1		7933	ATP synthase subunit e mitochondrial OS=Homo sapiens GN=ATP5I PE=1 SV=2
1186	7041	Q9NVI7|ATD3A_HUMAN	45	2	1	1		71369	ATPase family AAA domain-containing protein 3A OS=Homo sapiens GN=ATAD3A PE=1 SV=2
1186	7042	Q5T9A4|ATD3B_HUMAN	45	2	1	1		72573	ATPase family AAA domain-containing protein 3B OS=Homo sapiens GN=ATAD3B PE=1 SV=1
627	6458	P61221|ABCE1_HUMAN	107.17	3	2	2		67314	ATP-binding cassette sub-family E member 1 OS=Homo sapiens GN=ABCE1 PE=1 SV=1
174	1690	Q8NE71|ABCF1_HUMAN	182.38	7	5	5		95926	ATP-binding cassette sub-family F member 1 OS=Homo sapiens GN=ABCF1 PE=1 SV=2
474	6540	Q9UG63|ABCF2_HUMAN	70.12	2	1	1		71290	ATP-binding cassette sub-family F member 2 OS=Homo sapiens GN=ABCF2 PE=1 SV=2
427	6317	P53396|ACLY_HUMAN	111.85	2	2	2		120839	ATP-citrate synthase OS=Homo sapiens GN=ACLY PE=1 SV=3
1110	2915	P46063|RECQ1_HUMAN	65.64	2	1	1		73457	ATP-dependent DNA helicase Q1 OS=Homo sapiens GN=RECQL PE=1 SV=3
70	975	Q08211|DHX9_HUMAN	203.18	8	11	11		140958	ATP-dependent RNA helicase A OS=Homo sapiens GN=DHX9 PE=1 SV=4
654	6506	Q92499|DDX1_HUMAN	63.85	3	2	2		82432	ATP-dependent RNA helicase DDX1 OS=Homo sapiens GN=DDX1 PE=1 SV=2
663	3115	O00148|DX39A_HUMAN	93.46	5	2	2		49130	ATP-dependent RNA helicase DDX39A OS=Homo sapiens GN=DDX39A PE=1 SV=2
165	6120	O00571|DDX3X_HUMAN	129.15	8	5	1	Oxidation (M)	73244	ATP-dependent RNA helicase DDX3X OS=Homo sapiens GN=DDX3X PE=1 SV=3
5	308	O95817|BAG3_HUMAN	373.95	55	31	31	Carbamidomethylation; Deamidation (NQ); Phosphorylation (STY); Pyro-glu from Q; Sodium adduct; 2 more	61595	BAG family molecular chaperone regulator 3 OS=Homo sapiens GN=BAG3 PE=1 SV=3
432	984	O43491|E41L2_HUMAN	80.76	2	2	2	Acetylation (Protein N-term)	112588	Band 4.1-like protein 2 OS=Homo sapiens GN=EPB41L2 PE=1 SV=1
148	6123	P51572|BAP31_HUMAN	152.26	21	5	5		27992	B-cell receptor-associated protein 31 OS=Homo sapiens GN=BCAP31 PE=1 SV=3
1132	6934	P61769|B2MG_HUMAN	52.26	8	1	1		13715	Beta-2-microglobulin OS=Homo sapiens GN=B2M PE=1 SV=1
13	102	Q562R1|ACTBL_HUMAN	213.63	16	8	1	Carbamidomethylation; Oxidation (M); Deamidation (NQ); Formylation; Sodium adduct; 2 more	42003	Beta-actin-like protein 2 OS=Homo sapiens GN=ACTBL2 PE=1 SV=2
1245	7175	O43252|PAPS1_HUMAN	38.66	1	1	1		70833	Bifunctional 3'-phosphoadenosine 5'-phosphosulfate synthase 1 OS=Homo sapiens GN=PAPSS1 PE=1 SV=2
69	6094	P07814|SYEP_HUMAN	257.16	8	10	10		170590	Bifunctional glutamate/proline--tRNA ligase OS=Homo sapiens GN=EPRS PE=1 SV=5
483	6594	P31939|PUR9_HUMAN	37.71	2	1	1		64616	Bifunctional purine biosynthesis protein PURH OS=Homo sapiens GN=ATIC PE=1 SV=3
242	6202	P11586|C1TC_HUMAN	158.71	4	4	4		101559	C-1-tetrahydrofolate synthase cytoplasmic OS=Homo sapiens GN=MTHFD1 PE=1 SV=3
338	6595	P27708|PYR1_HUMAN	95.51	1	2	2	Acetylation (Protein N-term)	242981	CAD protein OS=Homo sapiens GN=CAD PE=1 SV=3
319	634	P27824|CALX_HUMAN	93.1	3	2	2		67568	Calnexin OS=Homo sapiens GN=CANX PE=1 SV=2
637	6472	P07384|CAN1_HUMAN	97.33	2	2	2		81890	Calpain-1 catalytic subunit OS=Homo sapiens GN=CAPN1 PE=1 SV=1
1225	7136	P17655|CAN2_HUMAN	47.21	1	1	1		79995	Calpain-2 catalytic subunit OS=Homo sapiens GN=CAPN2 PE=1 SV=6
1051	6738	Q15417|CNN3_HUMAN	85.88	4	1	1		36414	Calponin-3 OS=Homo sapiens GN=CNN3 PE=1 SV=1
418	6292	P27797|CALR_HUMAN	74.83	5	2	2		48142	Calreticulin OS=Homo sapiens GN=CALR PE=1 SV=1
231	6161	Q14444|CAPR1_HUMAN	136.69	6	4	4		78366	Caprin-1 OS=Homo sapiens GN=CAPRIN1 PE=1 SV=2
1091	3134	P16152|CBR1_HUMAN	75.07	4	1	1		30375	Carbonyl reductase [NADPH] 1 OS=Homo sapiens GN=CBR1 PE=1 SV=3
245	6206	P50416|CPT1A_HUMAN	137.97	4	3	3		88368	Carnitine O-palmitoyltransferase 1 liver isoform OS=Homo sapiens GN=CPT1A PE=1 SV=2
747	3139	P31944|CASPE_HUMAN	93.91	5	2	2		27680	Caspase-14 OS=Homo sapiens GN=CASP14 PE=1 SV=2
1061	537	P04040|CATA_HUMAN	77.75	2	1	1		59756	Catalase OS=Homo sapiens GN=CAT PE=1 SV=3
199	6140	O60716|CTND1_HUMAN	167.78	5	4	4		108170	Catenin delta-1 OS=Homo sapiens GN=CTNND1 PE=1 SV=1
1213	7098	P07858|CATB_HUMAN	48.35	2	1	1		37822	Cathepsin B OS=Homo sapiens GN=CTSB PE=1 SV=3
393	600	P07339|CATD_HUMAN	115.43	7	3	3		44552	Cathepsin D OS=Homo sapiens GN=CTSD PE=1 SV=1
1210	606	P16070|CD44_HUMAN	49.86	1	1	1		81538	CD44 antigen OS=Homo sapiens GN=CD44 PE=1 SV=3
1172	7012	P60953|CDC42_HUMAN	46.94	6	1	1		21259	Cell division control protein 42 homolog OS=Homo sapiens GN=CDC42 PE=1 SV=2
290	6158	Q99459|CDC5L_HUMAN	112.95	5	4	4		92251	Cell division cycle 5-like protein OS=Homo sapiens GN=CDC5L PE=1 SV=2
267	2444	O15078|CE290_HUMAN	29.7	0	1	1		290384	Centrosomal protein of 290 kDa OS=Homo sapiens GN=CEP290 PE=1 SV=2
1291	7272	Q9Y592|CEP83_HUMAN	34.81	1	1	1		82059	Centrosomal protein of 83 kDa OS=Homo sapiens GN=CCDC41 PE=1 SV=2
260	439	Q9Y3Y2|CHTOP_HUMAN	116.94	10	2	2		26397	Chromatin target of PRMT1 protein OS=Homo sapiens GN=CHTOP PE=1 SV=2
336	6309	Q14839|CHD4_HUMAN	80.39	1	2	2		218003	Chromodomain-helicase-DNA-binding protein 4 OS=Homo sapiens GN=CHD4 PE=1 SV=2
704	2334	O95239|KIF4A_HUMAN	65.68	1	1	1		139881	Chromosome-associated kinesin KIF4A OS=Homo sapiens GN=KIF4A PE=1 SV=3
704	6638	Q2VIQ3|KIF4B_HUMAN	65.68	1	1	1		140035	Chromosome-associated kinesin KIF4B OS=Homo sapiens GN=KIF4B PE=2 SV=2
1183	7033	O75390|CISY_HUMAN	52.19	2	1	1		51712	Citrate synthase mitochondrial OS=Homo sapiens GN=CS PE=1 SV=2
308	204	Q00610|CLH1_HUMAN	132.57	2	3	3		191613	Clathrin heavy chain 1 OS=Homo sapiens GN=CLTC PE=1 SV=5
1101	6861	Q8N684|CPSF7_HUMAN	72.76	2	1	1		52050	Cleavage and polyadenylation specificity factor subunit 7 OS=Homo sapiens GN=CPSF7 PE=1 SV=1
1189	7044	Q14019|COTL1_HUMAN	55.11	6	1	1		15945	Coactosin-like protein OS=Homo sapiens GN=COTL1 PE=1 SV=3
445	6351	P53621|COPA_HUMAN	92.28	2	2	2		138345	Coatomer subunit alpha OS=Homo sapiens GN=COPA PE=1 SV=2
740	6707	P53618|COPB_HUMAN	44.29	1	1	1		107142	Coatomer subunit beta OS=Homo sapiens GN=COPB1 PE=1 SV=3
650	503	P48444|COPD_HUMAN	78.56	5	2	2		57210	Coatomer subunit delta OS=Homo sapiens GN=ARCN1 PE=1 SV=1
443	6401	Q9Y678|COPG1_HUMAN	112.79	3	2	2		97718	Coatomer subunit gamma-1 OS=Homo sapiens GN=COPG1 PE=1 SV=1
1120	6902	P61923|COPZ1_HUMAN	57.73	6	1	1		20198	Coatomer subunit zeta-1 OS=Homo sapiens GN=COPZ1 PE=1 SV=1
402	473	P23528|COF1_HUMAN	123.73	19	3	3		18502	Cofilin-1 OS=Homo sapiens GN=CFL1 PE=1 SV=3
1200	562	Q96CT7|CC124_HUMAN	44.29	4	1	1		25835	Coiled-coil domain-containing protein 124 OS=Homo sapiens GN=CCDC124 PE=1 SV=1
699	6627	Q96A33|CCD47_HUMAN	51.93	2	1	1		55874	Coiled-coil domain-containing protein 47 OS=Homo sapiens GN=CCDC47 PE=1 SV=1
1209	7085	Q9H6F5|CCD86_HUMAN	60.65	2	1	1		40236	Coiled-coil domain-containing protein 86 OS=Homo sapiens GN=CCDC86 PE=1 SV=1
1191	7047	Q9NX63|CHCH3_HUMAN	46.22	4	1	1		26152	Coiled-coil-helix-coiled-coil-helix domain-containing protein 3 mitochondrial OS=Homo sapiens GN=CHCHD3 PE=1 SV=1
1084	6808	O75534|CSDE1_HUMAN	86.58	2	1	1		88885	Cold shock domain-containing protein E1 OS=Homo sapiens GN=CSDE1 PE=1 SV=2
501	759	P01024|CO3_HUMAN	43.67	0	1	1		187147	Complement C3 OS=Homo sapiens GN=C3 PE=1 SV=2
1184	3152	P02748|CO9_HUMAN	59.06	2	1	1		63173	Complement component C9 OS=Homo sapiens GN=C9 PE=1 SV=2
1042	6725	O75367|H2AY_HUMAN	92.27	6	1	1		39617	Core histone macro-H2A.1 OS=Homo sapiens GN=H2AFY PE=1 SV=4
162	3106	Q9BR76|COR1B_HUMAN	155.24	12	4	3		54235	Coronin-1B OS=Homo sapiens GN=CORO1B PE=1 SV=1
313	6244	Q9ULV4|COR1C_HUMAN	109.08	6	3	3		53249	Coronin-1C OS=Homo sapiens GN=CORO1C PE=1 SV=1
631	6463	P17812|PYRG1_HUMAN	85.32	3	2	2		66690	CTP synthase 1 OS=Homo sapiens GN=CTPS1 PE=1 SV=2
1261	655	Q2TBE0|C19L2_HUMAN	36.67	1	1	1		103787	CWF19-like protein 2 OS=Homo sapiens GN=CWF19L2 PE=1 SV=4
153	6221	P06493|CDK1_HUMAN	128.46	12	4	4		34095	Cyclin-dependent kinase 1 OS=Homo sapiens GN=CDK1 PE=1 SV=3
1069	6777	P01040|CYTA_HUMAN	71.7	12	1	1		11006	Cystatin-A OS=Homo sapiens GN=CSTA PE=1 SV=1
1253	7199	P31930|QCR1_HUMAN	38.17	1	1	1		52646	Cytochrome b-c1 complex subunit 1 mitochondrial OS=Homo sapiens GN=UQCRC1 PE=1 SV=3
347	3128	P99999|CYC_HUMAN	99.25	17	2	2		11749	Cytochrome c OS=Homo sapiens GN=CYCS PE=1 SV=2
630	6462	P13073|COX41_HUMAN	102.2	11	2	2		19577	Cytochrome c oxidase subunit 4 isoform 1 mitochondrial OS=Homo sapiens GN=COX4I1 PE=1 SV=1
1242	7169	P21399|ACOC_HUMAN	39.28	1	1	1		98399	Cytoplasmic aconitate hydratase OS=Homo sapiens GN=ACO1 PE=1 SV=3
151	341	Q14204|DYHC1_HUMAN	153.82	1	4	4		532412	Cytoplasmic dynein 1 heavy chain 1 OS=Homo sapiens GN=DYNC1H1 PE=1 SV=5
473	6529	Q13409|DC1I2_HUMAN	108.5	3	1	1		71457	Cytoplasmic dynein 1 intermediate chain 2 OS=Homo sapiens GN=DYNC1I2 PE=1 SV=3
288	5041	P28838|AMPL_HUMAN	147.01	9	4	4		56166	Cytosol aminopeptidase OS=Homo sapiens GN=LAP3 PE=1 SV=3
471	620	Q13011|ECH1_HUMAN	80.76	4	1	1		35816	Delta(3 5)-Delta(2 4)-dienoyl-CoA isomerase mitochondrial OS=Homo sapiens GN=ECH1 PE=1 SV=2
612	6432	P30038|AL4A1_HUMAN	82.86	4	2	2		61720	Delta-1-pyrroline-5-carboxylate dehydrogenase mitochondrial OS=Homo sapiens GN=ALDH4A1 PE=1 SV=3
1146	907	P54886|P5CS_HUMAN	74.69	1	1	1		87302	Delta-1-pyrroline-5-carboxylate synthase OS=Homo sapiens GN=ALDH18A1 PE=1 SV=2
1088	321	Q08554|DSC1_HUMAN	62.13	2	1	1		99987	Desmocollin-1 OS=Homo sapiens GN=DSC1 PE=1 SV=2
657	474	P60981|DEST_HUMAN	85.95	10	2	2		18506	Destrin OS=Homo sapiens GN=DSTN PE=1 SV=3
1190	7045	P10515|ODP2_HUMAN	55.12	1	1	1		68997	Dihydrolipoyllysine-residue acetyltransferase component of pyruvate dehydrogenase complex mitochondrial OS=Homo sapiens GN=DLAT PE=1 SV=3
384	6215	Q16555|DPYL2_HUMAN	147.83	6	3	2		62294	Dihydropyrimidinase-related protein 2 OS=Homo sapiens GN=DPYSL2 PE=1 SV=1
1045	3190	Q9NY33|DPP3_HUMAN	89.96	2	1	1		82589	Dipeptidyl peptidase 3 OS=Homo sapiens GN=DPP3 PE=1 SV=2
74	6102	P26358|DNMT1_HUMAN	165.04	4	7	7	Pyro-glu from Q	183164	DNA (cytosine-5)-methyltransferase 1 OS=Homo sapiens GN=DNMT1 PE=1 SV=2
1152	6974	P43246|MSH2_HUMAN	62.21	1	1	1		104743	DNA mismatch repair protein Msh2 OS=Homo sapiens GN=MSH2 PE=1 SV=1
426	6316	P52701|MSH6_HUMAN	84.79	2	2	2		152785	DNA mismatch repair protein Msh6 OS=Homo sapiens GN=MSH6 PE=1 SV=2
1233	7156	P49736|MCM2_HUMAN	38.31	1	1	1		101896	DNA replication licensing factor MCM2 OS=Homo sapiens GN=MCM2 PE=1 SV=4
1147	6563	P33992|MCM5_HUMAN	60.67	1	1	1		82286	DNA replication licensing factor MCM5 OS=Homo sapiens GN=MCM5 PE=1 SV=5
410	6264	P33993|MCM7_HUMAN	84.71	3	3	3		81308	DNA replication licensing factor MCM7 OS=Homo sapiens GN=MCM7 PE=1 SV=4
707	6643	P78527|PRKDC_HUMAN	48.34	0	1	1		469093	DNA-dependent protein kinase catalytic subunit OS=Homo sapiens GN=PRKDC PE=1 SV=3
615	6434	P25685|DNJB1_HUMAN	92.9	6	2	2		38044	DnaJ homolog subfamily B member 1 OS=Homo sapiens GN=DNAJB1 PE=1 SV=4
1266	7219	Q99543|DNJC2_HUMAN	31.78	1	1	1		71996	DnaJ homolog subfamily C member 2 OS=Homo sapiens GN=DNAJC2 PE=1 SV=4
1176	538	P39656|OST48_HUMAN	77.78	2	1	1		50801	Dolichyl-diphosphooligosaccharide--protein glycosyltransferase 48 kDa subunit OS=Homo sapiens GN=DDOST PE=1 SV=4
1064	6767	P04844|RPN2_HUMAN	71.01	2	1	1		69284	Dolichyl-diphosphooligosaccharide--protein glycosyltransferase subunit 2 OS=Homo sapiens GN=RPN2 PE=1 SV=3
298	6201	O95793|STAU1_HUMAN	158.73	6	3	3		63182	Double-stranded RNA-binding protein Staufen homolog 1 OS=Homo sapiens GN=STAU1 PE=1 SV=2
685	6590	P52564|MP2K6_HUMAN	53.2	2	1	1		37492	Dual specificity mitogen-activated protein kinase kinase 6 OS=Homo sapiens GN=MAP2K6 PE=1 SV=1
635	6469	P50570|DYN2_HUMAN	76.69	2	2	2		98064	Dynamin-2 OS=Homo sapiens GN=DNM2 PE=1 SV=2
720	6666	Q9C0G6|DYH6_HUMAN	30.47	0	1	1		475986	Dynein heavy chain 6 axonemal OS=Homo sapiens GN=DNAH6 PE=1 SV=3
374	421	O95714|HERC2_HUMAN	32.59	0	1	1		527234	E3 ubiquitin-protein ligase HERC2 OS=Homo sapiens GN=HERC2 PE=1 SV=2
405	6252	Q9HC35|EMAL4_HUMAN	120.21	4	3	3		108916	Echinoderm microtubule-associated protein-like 4 OS=Homo sapiens GN=EML4 PE=1 SV=3
1096	6847	Q15717|ELAV1_HUMAN	77.33	3	1	1		36092	ELAV-like protein 1 OS=Homo sapiens GN=ELAVL1 PE=1 SV=2
26	68	P68104|EF1A1_HUMAN	251.99	30	13	6	Oxidation (M); Ethylation; Glycerylphosphorylethanolamine	50141	Elongation factor 1-alpha 1 OS=Homo sapiens GN=EEF1A1 PE=1 SV=1
81	99	Q05639|EF1A2_HUMAN	168.5	15	8	1		50470	Elongation factor 1-alpha 2 OS=Homo sapiens GN=EEF1A2 PE=1 SV=1
253	630	P24534|EF1B_HUMAN	122.72	14	4	2		24764	Elongation factor 1-beta OS=Homo sapiens GN=EEF1B2 PE=1 SV=3
108	3121	P29692|EF1D_HUMAN	187.58	25	6	1	Oxidation (M); Acetylation (Protein N-term); Deamidation (NQ)	31122	Elongation factor 1-delta OS=Homo sapiens GN=EEF1D PE=1 SV=5
1133	360	P49411|EFTU_HUMAN	58.7	2	1	1		49542	Elongation factor Tu mitochondrial OS=Homo sapiens GN=TUFM PE=1 SV=2
1070	6778	P50402|EMD_HUMAN	93.36	5	1	1		28994	Emerin OS=Homo sapiens GN=EMD PE=1 SV=1
1085	6813	Q9NZ08|ERAP1_HUMAN	64.71	1	1	1		107235	Endoplasmic reticulum aminopeptidase 1 OS=Homo sapiens GN=ERAP1 PE=1 SV=3
1074	6799	P30040|ERP29_HUMAN	66.71	5	1	1		28993	Endoplasmic reticulum resident protein 29 OS=Homo sapiens GN=ERP29 PE=1 SV=4
149	501	P14625|ENPL_HUMAN	158.65	6	6	6		92469	Endoplasmin OS=Homo sapiens GN=HSP90B1 PE=1 SV=1
667	6535	Q14244|MAP7_HUMAN	75.07	1	1	1		84052	Ensconsin OS=Homo sapiens GN=MAP7 PE=1 SV=1
204	146	P00533|EGFR_HUMAN	184.14	5	5	4		134277	Epidermal growth factor receptor OS=Homo sapiens GN=EGFR PE=1 SV=2
1078	6798	Q15006|EMC2_HUMAN	68.22	4	1	1		34833	ER membrane protein complex subunit 2 OS=Homo sapiens GN=EMC2 PE=1 SV=1
1052	6739	Q96HE7|ERO1A_HUMAN	88.13	3	1	1		54393	ERO1-like protein alpha OS=Homo sapiens GN=ERO1L PE=1 SV=2
1250	7186	Q53GQ0|DHB12_HUMAN	39.16	2	1	1		34324	Estradiol 17-beta-dehydrogenase 12 OS=Homo sapiens GN=HSD17B12 PE=1 SV=2
213	221	P60842|IF4A1_HUMAN	146.19	9	4	2		46154	Eukaryotic initiation factor 4A-I OS=Homo sapiens GN=EIF4A1 PE=1 SV=1
413	458	P38919|IF4A3_HUMAN	129.7	7	2	1	Acetylation (Protein N-term)	46871	Eukaryotic initiation factor 4A-III OS=Homo sapiens GN=EIF4A3 PE=1 SV=4
1122	6904	P47813|IF1AX_HUMAN	57.19	7	1	1		16460	Eukaryotic translation initiation factor 1A X-chromosomal OS=Homo sapiens GN=EIF1AX PE=1 SV=2
1122	6905	O14602|IF1AY_HUMAN	57.19	7	1	1		16442	Eukaryotic translation initiation factor 1A Y-chromosomal OS=Homo sapiens GN=EIF1AY PE=1 SV=4
1072	459	P05198|IF2A_HUMAN	87.85	4	1	1		36112	Eukaryotic translation initiation factor 2 subunit 1 OS=Homo sapiens GN=EIF2S1 PE=1 SV=3
215	6546	P41091|IF2G_HUMAN	158.92	8	3	3	Acetylation (Protein N-term); Pyro-glu from Q	51110	Eukaryotic translation initiation factor 2 subunit 3 OS=Homo sapiens GN=EIF2S3 PE=1 SV=3
1065	6773	Q9BY44|EIF2A_HUMAN	68.57	3	1	1		64990	Eukaryotic translation initiation factor 2A OS=Homo sapiens GN=EIF2A PE=1 SV=3
181	6169	Q14152|EIF3A_HUMAN	151.66	2	3	3		166569	Eukaryotic translation initiation factor 3 subunit A OS=Homo sapiens GN=EIF3A PE=1 SV=1
419	6294	O15371|EIF3D_HUMAN	87.9	1	1	1		63973	Eukaryotic translation initiation factor 3 subunit D OS=Homo sapiens GN=EIF3D PE=1 SV=1
639	6474	O75821|EIF3G_HUMAN	73.27	7	2	2		35611	Eukaryotic translation initiation factor 3 subunit G OS=Homo sapiens GN=EIF3G PE=1 SV=2
176	497	Q13347|EIF3I_HUMAN	150.2	13	4	4	Deamidation (NQ)	36502	Eukaryotic translation initiation factor 3 subunit I OS=Homo sapiens GN=EIF3I PE=1 SV=1
1207	4525	Q04637|IF4G1_HUMAN	59.33	1	1	1		175490	Eukaryotic translation initiation factor 4 gamma 1 OS=Homo sapiens GN=EIF4G1 PE=1 SV=4
291	6164	P78344|IF4G2_HUMAN	152.26	4	4	4		102362	Eukaryotic translation initiation factor 4 gamma 2 OS=Homo sapiens GN=EIF4G2 PE=1 SV=1
1195	7053	P63241|IF5A1_HUMAN	50.52	5	1	1		16832	Eukaryotic translation initiation factor 5A-1 OS=Homo sapiens GN=EIF5A PE=1 SV=2
1195	7052	Q9GZV4|IF5A2_HUMAN	50.52	5	1	1		16793	Eukaryotic translation initiation factor 5A-2 OS=Homo sapiens GN=EIF5A2 PE=1 SV=3
398	6236	O60841|IF2P_HUMAN	103.88	2	3	3		138827	Eukaryotic translation initiation factor 5B OS=Homo sapiens GN=EIF5B PE=1 SV=4
1049	6735	P56537|IF6_HUMAN	91.59	6	1	1		26599	Eukaryotic translation initiation factor 6 OS=Homo sapiens GN=EIF6 PE=1 SV=1
1117	6899	Q9Y2L1|RRP44_HUMAN	63.65	1	1	1		109003	Exosome complex exonuclease RRP44 OS=Homo sapiens GN=DIS3 PE=1 SV=2
622	3884	P55060|XPO2_HUMAN	94.64	2	2	2		110417	Exportin-2 OS=Homo sapiens GN=CSE1L PE=1 SV=3
1112	6883	Q9BSJ8|ESYT1_HUMAN	58.26	1	1	1		122856	Extended synaptotagmin-1 OS=Homo sapiens GN=ESYT1 PE=1 SV=1
1260	7210	Q9Y5B9|SP16H_HUMAN	58.11	1	1	1		119914	FACT complex subunit SPT16 OS=Homo sapiens GN=SUPT16H PE=1 SV=1
599	6906	P47755|CAZA2_HUMAN	99.61	8	2	1	Acetylation (Protein N-term)	32949	F-actin-capping protein subunit alpha-2 OS=Homo sapiens GN=CAPZA2 PE=1 SV=3
692	6609	Q96I24|FUBP3_HUMAN	53.51	2	1	1		61640	Far upstream element-binding protein 3 OS=Homo sapiens GN=FUBP3 PE=1 SV=2
607	6423	P14324|FPPS_HUMAN	103.23	6	2	2		48276	Farnesyl pyrophosphate synthase OS=Homo sapiens GN=FDPS PE=1 SV=4
1106	6881	Q9UNN5|FAF1_HUMAN	64.94	2	1	1		73954	FAS-associated factor 1 OS=Homo sapiens GN=FAF1 PE=1 SV=2
1067	6774	P51648|AL3A2_HUMAN	72.47	3	1	1		54848	Fatty aldehyde dehydrogenase OS=Homo sapiens GN=ALDH3A2 PE=1 SV=1
265	500	Q6ZVX7|FBX50_HUMAN	87.24	8	2	2		30847	F-box only protein 50 OS=Homo sapiens GN=NCCRP1 PE=1 SV=1
191	398	O75369|FLNB_HUMAN	170.33	2	6	5		278162	Filamin-B OS=Homo sapiens GN=FLNB PE=1 SV=2
722	6671	Q06787|FMR1_HUMAN	51.38	1	1	1		71175	Fragile X mental retardation protein 1 OS=Homo sapiens GN=FMR1 PE=1 SV=1
1212	475	P47929|LEG7_HUMAN	41.57	8	1	1		15075	Galectin-7 OS=Homo sapiens GN=LGALS7 PE=1 SV=2
739	6923	O75223|GGCT_HUMAN	52.06	6	1	1		21008	Gamma-glutamylcyclotransferase OS=Homo sapiens GN=GGCT PE=1 SV=1
1081	6801	Q8TEQ6|GEMI5_HUMAN	63.86	1	1	1		168589	Gem-associated protein 5 OS=Homo sapiens GN=GEMIN5 PE=1 SV=3
724	6675	Q9NZM5|GSCR2_HUMAN	56.15	3	1	1		54389	Glioma tumor suppressor candidate region gene 2 protein OS=Homo sapiens GN=GLTSCR2 PE=1 SV=2
1272	7231	Q86VQ1|GLCI1_HUMAN	30.6	1	1	1		58024	Glucocorticoid-induced transcript 1 protein OS=Homo sapiens GN=GLCCI1 PE=1 SV=1
401	6243	P06744|G6PI_HUMAN	113.62	7	3	3		63147	Glucose-6-phosphate isomerase OS=Homo sapiens GN=GPI PE=1 SV=4
1220	7119	P14314|GLU2B_HUMAN	54.84	2	1	1		59426	Glucosidase 2 subunit beta OS=Homo sapiens GN=PRKCSH PE=1 SV=2
618	6438	P00367|DHE3_HUMAN	99.17	4	2	2		61398	Glutamate dehydrogenase 1 mitochondrial OS=Homo sapiens GN=GLUD1 PE=1 SV=2
1198	7060	P47897|SYQ_HUMAN	50.34	1	1	1		87799	Glutamine--tRNA ligase OS=Homo sapiens GN=QARS PE=1 SV=1
1062	6764	Q9Y2Q3|GSTK1_HUMAN	70.74	6	1	1		25497	Glutathione S-transferase kappa 1 OS=Homo sapiens GN=GSTK1 PE=1 SV=3
462	3160	O14556|G3PT_HUMAN	73.3	4	2	1	Carbamidomethylation	44501	Glyceraldehyde-3-phosphate dehydrogenase testis-specific OS=Homo sapiens GN=GAPDHS PE=1 SV=2
456	3816	P41250|SYG_HUMAN	100.81	4	3	3		83166	Glycine--tRNA ligase OS=Homo sapiens GN=GARS PE=1 SV=3
614	6433	P11216|PYGB_HUMAN	89.95	2	2	2		96696	Glycogen phosphorylase brain form OS=Homo sapiens GN=PYGB PE=1 SV=5
1256	7205	P49841|GSK3B_HUMAN	32.73	2	1	1		46744	Glycogen synthase kinase-3 beta OS=Homo sapiens GN=GSK3B PE=1 SV=2
1216	7116	P30419|NMT1_HUMAN	54.86	2	1	1		56806	Glycylpeptide N-tetradecanoyltransferase 1 OS=Homo sapiens GN=NMT1 PE=1 SV=2
356	1197	Q14789|GOGB1_HUMAN	30.39	0	1	1		376019	Golgin subfamily B member 1 OS=Homo sapiens GN=GOLGB1 PE=1 SV=2
620	6452	Q12849|GRSF1_HUMAN	98.76	4	2	2		53126	G-rich sequence factor 1 OS=Homo sapiens GN=GRSF1 PE=1 SV=3
641	6479	Q9UBI6|GBG12_HUMAN	102.5	25	2	2		8006	Guanine nucleotide-binding protein G(I)/G(S)/G(O) subunit gamma-12 OS=Homo sapiens GN=GNG12 PE=1 SV=3
263	519	P62873|GBB1_HUMAN	116.91	6	2	2		37377	Guanine nucleotide-binding protein G(I)/G(S)/G(T) subunit beta-1 OS=Homo sapiens GN=GNB1 PE=1 SV=3
263	518	P62879|GBB2_HUMAN	116.91	6	2	2		37331	Guanine nucleotide-binding protein G(I)/G(S)/G(T) subunit beta-2 OS=Homo sapiens GN=GNB2 PE=1 SV=3
725	6676	P08754|GNAI3_HUMAN	72.21	4	1	1		40532	Guanine nucleotide-binding protein G(k) subunit alpha OS=Homo sapiens GN=GNAI3 PE=1 SV=3
235	6241	P63244|GBLP_HUMAN	161.88	13	4	4	Acetylation (Protein N-term)	35077	Guanine nucleotide-binding protein subunit beta-2-like 1 OS=Homo sapiens GN=GNB2L1 PE=1 SV=3
263	520	Q9HAV0|GBB4_HUMAN	116.91	6	2	2		37567	Guanine nucleotide-binding protein subunit beta-4 OS=Homo sapiens GN=GNB4 PE=1 SV=3
1108	6882	P36915|GNL1_HUMAN	62.58	2	1	1		68661	Guanine nucleotide-binding protein-like 1 OS=Homo sapiens GN=GNL1 PE=1 SV=2
23	24	P08107|HSP71_HUMAN	272.8	25	16	7	Oxidation (M); Sodium adduct	70052	Heat shock 70 kDa protein 1A/1B OS=Homo sapiens GN=HSPA1A PE=1 SV=5
310	504	Q92598|HS105_HUMAN	113.18	3	3	2		96865	Heat shock protein 105 kDa OS=Homo sapiens GN=HSPH1 PE=1 SV=1
48	40	P07900|HS90A_HUMAN	252.35	19	14	5	Sodium adduct	84660	Heat shock protein HSP 90-alpha OS=Homo sapiens GN=HSP90AA1 PE=1 SV=5
446	480	Q13151|ROA0_HUMAN	157.73	10	3	3		30841	Heterogeneous nuclear ribonucleoprotein A0 OS=Homo sapiens GN=HNRNPA0 PE=1 SV=1
252	6321	P51991|ROA3_HUMAN	184.55	13	4	4	Acetylation (Protein N-term)	39595	Heterogeneous nuclear ribonucleoprotein A3 OS=Homo sapiens GN=HNRNPA3 PE=1 SV=2
588	345	Q14103|HNRPD_HUMAN	130.95	9	2	2		38434	Heterogeneous nuclear ribonucleoprotein D0 OS=Homo sapiens GN=HNRNPD PE=1 SV=1
134	3087	P52597|HNRPF_HUMAN	201.92	18	7	6	Oxidation (M); Acetylation (Protein N-term)	45672	Heterogeneous nuclear ribonucleoprotein F OS=Homo sapiens GN=HNRNPF PE=1 SV=3
133	3158	P31943|HNRH1_HUMAN	189.89	16	7	6		49229	Heterogeneous nuclear ribonucleoprotein H OS=Homo sapiens GN=HNRNPH1 PE=1 SV=4
282	467	P31942|HNRH3_HUMAN	171.69	14	4	4	Ammonia-loss (N)	36926	Heterogeneous nuclear ribonucleoprotein H3 OS=Homo sapiens GN=HNRNPH3 PE=1 SV=2
208	539	P14866|HNRPL_HUMAN	182.72	7	5	5	Deamidation (NQ)	64133	Heterogeneous nuclear ribonucleoprotein L OS=Homo sapiens GN=HNRNPL PE=1 SV=2
329	2851	Q9BUJ2|HNRL1_HUMAN	121.27	5	2	2		95739	Heterogeneous nuclear ribonucleoprotein U-like protein 1 OS=Homo sapiens GN=HNRNPUL1 PE=1 SV=2
170	999	Q1KMD3|HNRL2_HUMAN	154.17	7	5	5	Ethylation	85105	Heterogeneous nuclear ribonucleoprotein U-like protein 2 OS=Homo sapiens GN=HNRNPUL2 PE=1 SV=1
600	1237	P19367|HXK1_HUMAN	111.53	2	2	2		102486	Hexokinase-1 OS=Homo sapiens GN=HK1 PE=1 SV=3
396	6233	P09429|HMGB1_HUMAN	88.83	12	3	1		24894	High mobility group protein B1 OS=Homo sapiens GN=HMGB1 PE=1 SV=3
507	7065	O15347|HMGB3_HUMAN	54.71	4	1	1		22980	High mobility group protein B3 OS=Homo sapiens GN=HMGB3 PE=1 SV=4
742	6711	Q92769|HDAC2_HUMAN	74.94	2	1	1		55364	Histone deacetylase 2 OS=Homo sapiens GN=HDAC2 PE=1 SV=2
1160	6992	O00422|SAP18_HUMAN	50.62	6	1	1		17561	Histone deacetylase complex subunit SAP18 OS=Homo sapiens GN=SAP18 PE=1 SV=1
603	6982	P07305|H10_HUMAN	125.25	12	2	2	Acetylation (Protein N-term)	20863	Histone H1.0 OS=Homo sapiens GN=H1F0 PE=1 SV=3
77	493	P16403|H12_HUMAN	237.67	30	8	2	Acetylation (Protein N-term)	21365	Histone H1.2 OS=Homo sapiens GN=HIST1H1C PE=1 SV=2
85	496	P16402|H13_HUMAN	207.41	28	8	3	Acetylation (Protein N-term)	22350	Histone H1.3 OS=Homo sapiens GN=HIST1H1D PE=1 SV=2
76	495	P10412|H14_HUMAN	234.11	33	10	4	Acetylation (Protein N-term)	21865	Histone H1.4 OS=Homo sapiens GN=HIST1H1E PE=1 SV=2
75	348	P16401|H15_HUMAN	225.8	33	10	6	Acetylation (Protein N-term)	22580	Histone H1.5 OS=Homo sapiens GN=HIST1H1B PE=1 SV=3
184	6346	Q92522|H1X_HUMAN	129.56	16	3	3	Acetylation (Protein N-term)	22487	Histone H1x OS=Homo sapiens GN=H1FX PE=1 SV=1
86	663	P68431|H31_HUMAN	113.28	36	8	8	Oxidation (M); Acetylation (K); Acetylation (Protein N-term); Methylation; Trimethylation; Ethylation	15404	Histone H3.1 OS=Homo sapiens GN=HIST1H3A PE=1 SV=2
86	664	Q71DI3|H32_HUMAN	113.28	36	8	8	Oxidation (M); Acetylation (K); Acetylation (Protein N-term); Methylation; Trimethylation; Ethylation	15388	Histone H3.2 OS=Homo sapiens GN=HIST2H3A PE=1 SV=3
423	1208	Q09028|RBBP4_HUMAN	86.01	5	2	2	Acetylation (Protein N-term)	47656	Histone-binding protein RBBP4 OS=Homo sapiens GN=RBBP4 PE=1 SV=3
283	6157	P30447|1A23_HUMAN	178.59	16	4	2		40733	HLA class I histocompatibility antigen A-23 alpha chain OS=Homo sapiens GN=HLA-A PE=1 SV=1
283	6156	P05534|1A24_HUMAN	178.59	16	4	2		40689	HLA class I histocompatibility antigen A-24 alpha chain OS=Homo sapiens GN=HLA-A PE=1 SV=2
1059	6757	P51610|HCFC1_HUMAN	77.25	1	1	1		208730	Host cell factor 1 OS=Homo sapiens GN=HCFC1 PE=1 SV=2
190	3069	Q16543|CDC37_HUMAN	141.76	14	5	5		44468	Hsp90 co-chaperone Cdc37 OS=Homo sapiens GN=CDC37 PE=1 SV=1
1208	7079	Q01581|HMCS1_HUMAN	43.91	2	1	1		57294	Hydroxymethylglutaryl-CoA synthase cytoplasmic OS=Homo sapiens GN=HMGCS1 PE=1 SV=2
248	6254	Q9Y4L1|HYOU1_HUMAN	111.61	3	3	3		111335	Hypoxia up-regulated protein 1 OS=Homo sapiens GN=HYOU1 PE=1 SV=1
340	315	P01857|IGHG1_HUMAN	76.68	5	2	2	Oxidation (M)	36106	Ig gamma-1 chain C region OS=Homo sapiens GN=IGHG1 PE=1 SV=1
1211	7094	P01700|LV102_HUMAN	42.88	7	1	1		11896	Ig lambda chain V-I region HA OS=Homo sapiens PE=1 SV=1
1211	7093	P01709|LV206_HUMAN	42.88	7	1	1		11558	Ig lambda chain V-II region MGC OS=Homo sapiens PE=1 SV=1
1211	7092	P01707|LV204_HUMAN	42.88	7	1	1		11561	Ig lambda chain V-II region TRO OS=Homo sapiens PE=1 SV=1
1211	7091	P01712|LV209_HUMAN	42.88	7	1	1		11694	Ig lambda chain V-II region WIN OS=Homo sapiens PE=1 SV=1
508	567	B9A064|IGLL5_HUMAN	47.24	4	1	1		23063	Immunoglobulin lambda-like polypeptide 5 OS=Homo sapiens GN=IGLL5 PE=2 SV=2
407	6404	Q15181|IPYR_HUMAN	116.31	13	3	3	Acetylation (Protein N-term)	32660	Inorganic pyrophosphatase OS=Homo sapiens GN=PPA1 PE=1 SV=2
708	6644	O00425|IF2B3_HUMAN	83.6	2	1	1		63705	Insulin-like growth factor 2 mRNA-binding protein 3 OS=Homo sapiens GN=IGF2BP3 PE=1 SV=2
161	349	P19823|ITIH2_HUMAN	176.13	6	7	7	Mutation	106463	Inter-alpha-trypsin inhibitor heavy chain H2 OS=Homo sapiens GN=ITIH2 PE=1 SV=2
316	6673	Q06033|ITIH3_HUMAN	92.07	3	3	3	Mutation	99849	Inter-alpha-trypsin inhibitor heavy chain H3 OS=Homo sapiens GN=ITIH3 PE=1 SV=2
1055	6744	P05362|ICAM1_HUMAN	76.99	3	1	1		57825	Intercellular adhesion molecule 1 OS=Homo sapiens GN=ICAM1 PE=1 SV=2
642	6482	P19525|E2AK2_HUMAN	64.83	4	2	2		62094	Interferon-induced double-stranded RNA-activated protein kinase OS=Homo sapiens GN=EIF2AK2 PE=1 SV=2
1041	6715	P13164|IFM1_HUMAN	92.71	13	1	1		13964	Interferon-induced transmembrane protein 1 OS=Homo sapiens GN=IFITM1 PE=1 SV=3
1041	6716	Q01629|IFM2_HUMAN	92.71	12	1	1		14632	Interferon-induced transmembrane protein 2 OS=Homo sapiens GN=IFITM2 PE=1 SV=2
1041	6717	Q01628|IFM3_HUMAN	92.71	12	1	1		14632	Interferon-induced transmembrane protein 3 OS=Homo sapiens GN=IFITM3 PE=1 SV=2
344	670	Q12905|ILF2_HUMAN	116.85	8	2	2		43062	Interleukin enhancer-binding factor 2 OS=Homo sapiens GN=ILF2 PE=1 SV=2
458	6448	P48735|IDHP_HUMAN	96.84	5	2	2		50909	Isocitrate dehydrogenase [NADP] mitochondrial OS=Homo sapiens GN=IDH2 PE=1 SV=2
383	6213	O75874|IDHC_HUMAN	144.41	8	3	3		46659	Isocitrate dehydrogenase [NADP] cytoplasmic OS=Homo sapiens GN=IDH1 PE=1 SV=2
348	6550	P55196-2|AFAD_HUMAN	96.32	1	2	1		181998	Isoform 1 of Afadin OS=Homo sapiens GN=MLLT4
1172	7011	P60953-1|CDC42_HUMAN	46.94	6	1	1		21311	Isoform 1 of Cell division control protein 42 homolog OS=Homo sapiens GN=CDC42
1042	6723	O75367-2|H2AY_HUMAN	92.27	6	1	1		39184	Isoform 1 of Core histone macro-H2A.1 OS=Homo sapiens GN=H2AFY
1247	7177	O00139-1|KIF2A_HUMAN	37.55	1	1	1		76955	Isoform 1 of Kinesin-like protein KIF2A OS=Homo sapiens GN=KIF2A
1205	4896	Q13835-2|PKP1_HUMAN	42.68	2	1	1		80497	Isoform 1 of Plakophilin-1 OS=Homo sapiens GN=PKP1
437	616	Q8WVV4-1|POF1B_HUMAN	74.87	2	1	1		68696	Isoform 1 of Protein POF1B OS=Homo sapiens GN=POF1B
1157	6983	P49788-2|TIG1_HUMAN	60.97	4	1	1		25812	Isoform 1 of Retinoic acid receptor responder protein 1 OS=Homo sapiens GN=RARRES1
68	4782	Q9P2E9-2|RRBP1_HUMAN	198.4	9	11	9	Mutation	152188	Isoform 1 of Ribosome-binding protein 1 OS=Homo sapiens GN=RRBP1
626	6456	Q9UKM9-2|RALY_HUMAN	82.85	9	2	2		30364	Isoform 1 of RNA-binding protein Raly OS=Homo sapiens GN=RALY
232	479	P45880-1|VDAC2_HUMAN	145.44	11	4	3	Deamidation (NQ)	33372	Isoform 1 of Voltage-dependent anion-selective channel protein 2 OS=Homo sapiens GN=VDAC2
1210	592	P16070-10|CD44_HUMAN	49.86	2	1	1		53411	Isoform 10 of CD44 antigen OS=Homo sapiens GN=CD44
1068	6786	O94979-10|SC31A_HUMAN	71.83	1	1	1		127556	Isoform 10 of Protein transport protein Sec31A OS=Homo sapiens GN=SEC31A
1210	587	P16070-11|CD44_HUMAN	49.86	2	1	1		46565	Isoform 11 of CD44 antigen OS=Homo sapiens GN=CD44
1210	581	P16070-12|CD44_HUMAN	49.86	2	1	1		39416	Isoform 12 of CD44 antigen OS=Homo sapiens GN=CD44
1210	585	P16070-13|CD44_HUMAN	49.86	2	1	1		46261	Isoform 13 of CD44 antigen OS=Homo sapiens GN=CD44
1210	584	P16070-14|CD44_HUMAN	49.86	2	1	1		43169	Isoform 14 of CD44 antigen OS=Homo sapiens GN=CD44
1161	2098	Q7KZI7-15|MARK2_HUMAN	48.49	2	1	1		79427	Isoform 15 of Serine/threonine-protein kinase MARK2 OS=Homo sapiens GN=MARK2
1210	594	P16070-16|CD44_HUMAN	49.86	1	1	1		73150	Isoform 16 of CD44 antigen OS=Homo sapiens GN=CD44
1210	597	P16070-17|CD44_HUMAN	49.86	1	1	1		75957	Isoform 17 of CD44 antigen OS=Homo sapiens GN=CD44
1210	580	P16070-18|CD44_HUMAN	49.86	2	1	1		37278	Isoform 18 of CD44 antigen OS=Homo sapiens GN=CD44
199	6137	O60716-5|CTND1_HUMAN	167.78	5	4	4		104156	Isoform 1A of Catenin delta-1 OS=Homo sapiens GN=CTNND1
199	6139	O60716-2|CTND1_HUMAN	167.78	5	4	4		107349	Isoform 1AB of Catenin delta-1 OS=Homo sapiens GN=CTNND1
199	6138	O60716-3|CTND1_HUMAN	167.78	5	4	4		104977	Isoform 1AC of Catenin delta-1 OS=Homo sapiens GN=CTNND1
1088	317	Q08554-2|DSC1_HUMAN	62.13	2	1	1		93835	Isoform 1B of Desmocollin-1 OS=Homo sapiens GN=DSC1
230	306	P31947-2|1433S_HUMAN	117.21	14	3	1		24336	Isoform 2 of 14-3-3 protein sigma OS=Homo sapiens GN=SFN
1262	7213	Q99460-2|PSMD1_HUMAN	36.63	1	1	1		102258	Isoform 2 of 26S proteasome non-ATPase regulatory subunit 1 OS=Homo sapiens GN=PSMD1
624	7105	O00231-2|PSD11_HUMAN	88.13	4	2	2	Acetylation (Protein N-term)	47535	Isoform 2 of 26S proteasome non-ATPase regulatory subunit 11 OS=Homo sapiens GN=PSMD11
1155	6989	Q02218-2|ODO1_HUMAN	57.19	1	1	1		115514	Isoform 2 of 2-oxoglutarate dehydrogenase mitochondrial OS=Homo sapiens GN=OGDH
1155	6985	Q9ULD0-2|OGDHL_HUMAN	57.19	1	1	1		108148	Isoform 2 of 2-oxoglutarate dehydrogenase-like mitochondrial OS=Homo sapiens GN=OGDHL
1234	7170	O95861-2|BPNT1_HUMAN	50.2	2	1	1		35744	Isoform 2 of 3'(2') 5'-bisphosphate nucleotidase 1 OS=Homo sapiens GN=BPNT1
1077	6795	Q99714-2|HCD2_HUMAN	65.03	9	1	1		25984	Isoform 2 of 3-hydroxyacyl-CoA dehydrogenase type-2 OS=Homo sapiens GN=HSD17B10
448	510	P60866-2|RS20_HUMAN	111.2	21	2	2	Acetylation (Protein N-term)	16006	Isoform 2 of 40S ribosomal protein S20 OS=Homo sapiens GN=RPS20
690	6600	P08195-2|4F2_HUMAN	81.49	2	1	1		57945	Isoform 2 of 4F2 cell-surface antigen heavy chain OS=Homo sapiens GN=SLC3A2
1087	6816	Q9H0D6-2|XRN2_HUMAN	108.47	1	1	1		99962	Isoform 2 of 5'-3' exoribonuclease 2 OS=Homo sapiens GN=XRN2
1126	6911	P49914-2|MTHFS_HUMAN	52.7	7	1	1		20519	Isoform 2 of 5-formyltetrahydrofolate cyclo-ligase OS=Homo sapiens GN=MTHFS
609	6425	Q01813-2|K6PP_HUMAN	80.26	3	2	2		85316	Isoform 2 of 6-phosphofructokinase type C OS=Homo sapiens GN=PFKP
672	6544	O96019-2|ACL6A_HUMAN	86.68	4	1	1		43236	Isoform 2 of Actin-like protein 6A OS=Homo sapiens GN=ACTL6A
662	6518	P61160-2|ARP2_HUMAN	102.35	5	2	2		45377	Isoform 2 of Actin-related protein 2 OS=Homo sapiens GN=ACTR2
664	3086	P59998-2|ARPC4_HUMAN	71.61	3	2	2		71719	Isoform 2 of Actin-related protein 2/3 complex subunit 4 OS=Homo sapiens GN=ARPC4
1165	7001	Q9P1U1-2|ARP3B_HUMAN	56.21	3	1	1		38031	Isoform 2 of Actin-related protein 3B OS=Homo sapiens GN=ACTR3B
1215	7101	O75608-2|LYPA1_HUMAN	43.87	4	1	1		22875	Isoform 2 of Acyl-protein thioesterase 1 OS=Homo sapiens GN=LYPLA1
621	6442	P23526-2|SAHH_HUMAN	82.22	4	2	2		44659	Isoform 2 of Adenosylhomocysteinase OS=Homo sapiens GN=AHCY
698	6623	Q9HDC9-2|APMAP_HUMAN	65.39	4	1	1		32161	Isoform 2 of Adipocyte plasma membrane-associated protein OS=Homo sapiens GN=APMAP
348	6596	P55196-1|AFAD_HUMAN	96.32	1	2	1		205604	Isoform 2 of Afadin OS=Homo sapiens GN=MLLT4
114	361	P12814-2|ACTN1_HUMAN	170.14	7	7	4		102709	Isoform 2 of Alpha-actinin-1 OS=Homo sapiens GN=ACTN1
675	6554	P50995-2|ANX11_HUMAN	90.37	4	2	1		51242	Isoform 2 of Annexin A11 OS=Homo sapiens GN=ANXA11
743	6712	Q5VT79-2|AXA82_HUMAN	87.97	6	1	1		30677	Isoform 2 of Annexin A8-like protein 2 OS=Homo sapiens GN=ANXA8L2
1221	7124	Q9BXS5-2|AP1M1_HUMAN	44.62	2	1	1		49840	Isoform 2 of AP-1 complex subunit mu-1 OS=Homo sapiens GN=AP1M1
1221	7122	Q9Y6Q5-2|AP1M2_HUMAN	44.62	2	1	1		48210	Isoform 2 of AP-1 complex subunit mu-2 OS=Homo sapiens GN=AP1M2
1187	7062	O94973-2|AP2A2_HUMAN	68.53	1	1	1		104090	Isoform 2 of AP-2 complex subunit alpha-2 OS=Homo sapiens GN=AP2A2
457	6444	Q9BZZ5-2|API5_HUMAN	89.42	3	2	2		56770	Isoform 2 of Apoptosis inhibitor 5 OS=Homo sapiens GN=API5
1089	319	P05089-2|ARGI1_HUMAN	69.48	3	1	1		35664	Isoform 2 of Arginase-1 OS=Homo sapiens GN=ARG1
295	6188	Q8WWM7-2|ATX2L_HUMAN	102.96	4	3	3		111920	Isoform 2 of Ataxin-2-like protein OS=Homo sapiens GN=ATXN2L
1186	7038	Q9NVI7-2|ATD3A_HUMAN	45	2	1	1		66218	Isoform 2 of ATPase family AAA domain-containing protein 3A OS=Homo sapiens GN=ATAD3A
1186	7036	Q5T9A4-2|ATD3B_HUMAN	45	8	1	1		19508	Isoform 2 of ATPase family AAA domain-containing protein 3B OS=Homo sapiens GN=ATAD3B
174	1689	Q8NE71-2|ABCF1_HUMAN	182.38	8	5	5		91680	Isoform 2 of ATP-binding cassette sub-family F member 1 OS=Homo sapiens GN=ABCF1
474	6541	Q9UG63-2|ABCF2_HUMAN	70.12	2	1	1		72444	Isoform 2 of ATP-binding cassette sub-family F member 2 OS=Homo sapiens GN=ABCF2
427	6315	P53396-2|ACLY_HUMAN	111.85	2	2	2		119772	Isoform 2 of ATP-citrate synthase OS=Homo sapiens GN=ACLY
148	6124	P51572-2|BAP31_HUMAN	152.26	16	5	5		34752	Isoform 2 of B-cell receptor-associated protein 31 OS=Homo sapiens GN=BCAP31
483	6593	P31939-2|PUR9_HUMAN	37.71	2	1	1		64524	Isoform 2 of Bifunctional purine biosynthesis protein PURH OS=Homo sapiens GN=ATIC
285	6228	Q9Y223-2|GLCNE_HUMAN	133.45	5	4	4	Acetylation (Protein N-term)	83066	Isoform 2 of Bifunctional UDP-N-acetylglucosamine 2-epimerase/N-acetylmannosamine kinase OS=Homo sapiens GN=GNE
231	6160	Q14444-2|CAPR1_HUMAN	136.69	6	4	4		76862	Isoform 2 of Caprin-1 OS=Homo sapiens GN=CAPRIN1
245	6205	P50416-2|CPT1A_HUMAN	137.97	4	3	3		86239	Isoform 2 of Carnitine O-palmitoyltransferase 1 liver isoform OS=Homo sapiens GN=CPT1A
267	2429	O15078-2|CE290_HUMAN	29.7	0	1	1		180065	Isoform 2 of Centrosomal protein of 290 kDa OS=Homo sapiens GN=CEP290
260	440	Q9Y3Y2-3|CHTOP_HUMAN	116.94	10	2	2		26525	Isoform 2 of Chromatin target of PRMT1 protein OS=Homo sapiens GN=CHTOP
336	6310	Q14839-2|CHD4_HUMAN	80.39	1	2	2		220846	Isoform 2 of Chromodomain-helicase-DNA-binding protein 4 OS=Homo sapiens GN=CHD4
704	2330	O95239-2|KIF4A_HUMAN	65.68	1	1	1		128459	Isoform 2 of Chromosome-associated kinesin KIF4A OS=Homo sapiens GN=KIF4A
308	203	Q00610-2|CLH1_HUMAN	132.57	2	3	3		187889	Isoform 2 of Clathrin heavy chain 1 OS=Homo sapiens GN=CLTC
1101	6860	Q8N684-2|CPSF7_HUMAN	72.76	2	1	1		51096	Isoform 2 of Cleavage and polyadenylation specificity factor subunit 7 OS=Homo sapiens GN=CPSF7
445	6352	P53621-2|COPA_HUMAN	92.28	2	2	2		139324	Isoform 2 of Coatomer subunit alpha OS=Homo sapiens GN=COPA
650	502	P48444-2|COPD_HUMAN	78.56	5	2	2		47205	Isoform 2 of Coatomer subunit delta OS=Homo sapiens GN=ARCN1
1084	6807	O75534-2|CSDE1_HUMAN	86.58	2	1	1		85747	Isoform 2 of Cold shock domain-containing protein E1 OS=Homo sapiens GN=CSDE1
313	6246	Q9ULV4-2|COR1C_HUMAN	109.08	6	3	3		54067	Isoform 2 of Coronin-1C OS=Homo sapiens GN=CORO1C
153	6220	P06493-2|CDK1_HUMAN	128.46	15	4	4		27503	Isoform 2 of Cyclin-dependent kinase 1 OS=Homo sapiens GN=CDK1
288	5037	P28838-2|AMPL_HUMAN	147.01	9	4	4		52771	Isoform 2 of Cytosol aminopeptidase OS=Homo sapiens GN=LAP3
612	6429	P30038-2|AL4A1_HUMAN	82.86	4	2	2		55118	Isoform 2 of Delta-1-pyrroline-5-carboxylate dehydrogenase mitochondrial OS=Homo sapiens GN=ALDH4A1
384	6214	Q16555-2|DPYL2_HUMAN	147.83	6	3	2		58163	Isoform 2 of Dihydropyrimidinase-related protein 2 OS=Homo sapiens GN=DPYSL2
74	6103	P26358-2|DNMT1_HUMAN	165.04	4	7	7	Pyro-glu from Q	184818	Isoform 2 of DNA (cytosine-5)-methyltransferase 1 OS=Homo sapiens GN=DNMT1
1152	6969	P43246-2|MSH2_HUMAN	62.21	1	1	1		97323	Isoform 2 of DNA mismatch repair protein Msh2 OS=Homo sapiens GN=MSH2
410	6255	P33993-2|MCM7_HUMAN	84.71	5	3	3		44649	Isoform 2 of DNA replication licensing factor MCM7 OS=Homo sapiens GN=MCM7
707	6642	P78527-2|PRKDC_HUMAN	48.34	0	1	1		465505	Isoform 2 of DNA-dependent protein kinase catalytic subunit OS=Homo sapiens GN=PRKDC
1266	7218	Q99543-2|DNJC2_HUMAN	31.78	1	1	1		65914	Isoform 2 of DnaJ homolog subfamily C member 2 OS=Homo sapiens GN=DNAJC2
1064	6766	P04844-2|RPN2_HUMAN	71.01	2	1	1		67723	Isoform 2 of Dolichyl-diphosphooligosaccharide--protein glycosyltransferase subunit 2 OS=Homo sapiens GN=RPN2
685	6589	P52564-2|MP2K6_HUMAN	53.2	3	1	1		31339	Isoform 2 of Dual specificity mitogen-activated protein kinase kinase 6 OS=Homo sapiens GN=MAP2K6
635	2502	P50570-2|DYN2_HUMAN	76.69	2	2	2		97652	Isoform 2 of Dynamin-2 OS=Homo sapiens GN=DNM2
405	6251	Q9HC35-2|EMAL4_HUMAN	120.21	4	3	3		102444	Isoform 2 of Echinoderm microtubule-associated protein-like 4 OS=Homo sapiens GN=EML4
1085	6814	Q9NZ08-2|ERAP1_HUMAN	64.71	1	1	1		107841	Isoform 2 of Endoplasmic reticulum aminopeptidase 1 OS=Homo sapiens GN=ERAP1
1074	6792	P30040-2|ERP29_HUMAN	66.71	23	1	1		5477	Isoform 2 of Endoplasmic reticulum resident protein 29 OS=Homo sapiens GN=ERP29
667	6532	Q14244-2|MAP7_HUMAN	75.07	2	1	1		79976	Isoform 2 of Ensconsin OS=Homo sapiens GN=MAP7
1065	6770	Q9BY44-2|EIF2A_HUMAN	68.57	5	1	1		41339	Isoform 2 of Eukaryotic translation initiation factor 2A OS=Homo sapiens GN=EIF2A
291	6163	P78344-2|IF4G2_HUMAN	152.26	5	4	4		98150	Isoform 2 of Eukaryotic translation initiation factor 4 gamma 2 OS=Homo sapiens GN=EIF4G2
1195	7067	P63241-2|IF5A1_HUMAN	50.52	4	1	1		20170	Isoform 2 of Eukaryotic translation initiation factor 5A-1 OS=Homo sapiens GN=EIF5A
1049	6734	P56537-2|IF6_HUMAN	91.59	6	1	1		23735	Isoform 2 of Eukaryotic translation initiation factor 6 OS=Homo sapiens GN=EIF6
1117	6897	Q9Y2L1-2|RRP44_HUMAN	63.65	1	1	1		105040	Isoform 2 of Exosome complex exonuclease RRP44 OS=Homo sapiens GN=DIS3
1112	6884	Q9BSJ8-2|ESYT1_HUMAN	58.26	1	1	1		124003	Isoform 2 of Extended synaptotagmin-1 OS=Homo sapiens GN=ESYT1
599	6887	P47755-2|CAZA2_HUMAN	99.61	14	2	1	Acetylation (Protein N-term)	19775	Isoform 2 of F-actin-capping protein subunit alpha-2 OS=Homo sapiens GN=CAPZA2
692	6607	Q96I24-2|FUBP3_HUMAN	53.51	5	1	1		28492	Isoform 2 of Far upstream element-binding protein 3 OS=Homo sapiens GN=FUBP3
607	6422	P14324-2|FPPS_HUMAN	103.23	8	2	2		40532	Isoform 2 of Farnesyl pyrophosphate synthase OS=Homo sapiens GN=FDPS
1067	6775	P51648-2|AL3A2_HUMAN	72.47	3	1	1		57669	Isoform 2 of Fatty aldehyde dehydrogenase OS=Homo sapiens GN=ALDH3A2
191	396	O75369-2|FLNB_HUMAN	170.33	2	6	5		275666	Isoform 2 of Filamin-B OS=Homo sapiens GN=FLNB
722	6670	Q06787-3|FMR1_HUMAN	51.38	1	1	1		70025	Isoform 2 of Fragile X mental retardation protein 1 OS=Homo sapiens GN=FMR1
401	6245	P06744-2|G6PI_HUMAN	113.62	7	3	3		64325	Isoform 2 of Glucose-6-phosphate isomerase OS=Homo sapiens GN=GPI
1220	7118	P14314-2|GLU2B_HUMAN	54.84	2	1	1		59178	Isoform 2 of Glucosidase 2 subunit beta OS=Homo sapiens GN=PRKCSH
1062	6765	Q9Y2Q3-2|GSTK1_HUMAN	70.74	5	1	1		31566	Isoform 2 of Glutathione S-transferase kappa 1 OS=Homo sapiens GN=GSTK1
1256	7206	P49841-2|GSK3B_HUMAN	32.73	2	1	1		48034	Isoform 2 of Glycogen synthase kinase-3 beta OS=Homo sapiens GN=GSK3B
356	1199	Q14789-2|GOGB1_HUMAN	30.39	0	1	1		377138	Isoform 2 of Golgin subfamily B member 1 OS=Homo sapiens GN=GOLGB1
620	6441	Q12849-5|GRSF1_HUMAN	98.76	6	2	2		36613	Isoform 2 of G-rich sequence factor 1 OS=Homo sapiens GN=GRSF1
1108	6873	P36915-2|GNL1_HUMAN	62.58	3	1	1		47306	Isoform 2 of Guanine nucleotide-binding protein-like 1 OS=Homo sapiens GN=GNL1
341	838	Q99729-2|ROAA_HUMAN	146.95	9	3	3	Methylation	35968	Isoform 2 of Heterogeneous nuclear ribonucleoprotein A/B OS=Homo sapiens GN=HNRNPAB
282	466	P31942-2|HNRH3_HUMAN	171.69	15	4	4	Ammonia-loss (N)	35239	Isoform 2 of Heterogeneous nuclear ribonucleoprotein H3 OS=Homo sapiens GN=HNRNPH3
329	2850	Q9BUJ2-2|HNRL1_HUMAN	121.27	5	2	2		90292	Isoform 2 of Heterogeneous nuclear ribonucleoprotein U-like protein 1 OS=Homo sapiens GN=HNRNPUL1
600	1236	P19367-2|HXK1_HUMAN	111.53	2	2	2		102201	Isoform 2 of Hexokinase-1 OS=Homo sapiens GN=HK1
1196	7054	P12081-2|SYHC_HUMAN	47.19	2	1	1		52720	Isoform 2 of Histidine--tRNA ligase cytoplasmic OS=Homo sapiens GN=HARS
1059	6756	P51610-2|HCFC1_HUMAN	77.25	1	1	1		201848	Isoform 2 of Host cell factor 1 OS=Homo sapiens GN=HCFC1
316	6672	Q06033-2|ITIH3_HUMAN	92.07	3	3	3	Mutation	99328	Isoform 2 of Inter-alpha-trypsin inhibitor heavy chain H3 OS=Homo sapiens GN=ITIH3
642	6481	P19525-2|E2AK2_HUMAN	64.83	5	2	2		57391	Isoform 2 of Interferon-induced double-stranded RNA-activated protein kinase OS=Homo sapiens GN=EIF2AK2
461	6489	Q07666-2|KHDR1_HUMAN	117.58	5	2	1		45861	Isoform 2 of KH domain-containing RNA-binding signal transduction-associated protein 1 OS=Homo sapiens GN=KHDRBS1
327	6278	Q86UP2-2|KTN1_HUMAN	83.9	2	2	2		149610	Isoform 2 of Kinectin OS=Homo sapiens GN=KTN1
206	6152	Q6PKG0-3|LARP1_HUMAN	170.93	5	4	4		116465	Isoform 2 of La-related protein 1 OS=Homo sapiens GN=LARP1
331	697	Q86V48-2|LUZP1_HUMAN	83.84	1	1	1		114588	Isoform 2 of Leucine zipper protein 1 OS=Homo sapiens GN=LUZP1
1240	7165	Q5VZK9-2|LR16A_HUMAN	52.59	1	1	1		147087	Isoform 2 of Leucine-rich repeat-containing protein 16A OS=Homo sapiens GN=LRRC16A
745	6783	P40121-2|CAPG_HUMAN	81.39	4	1	1	Oxidation (M)	36857	Isoform 2 of Macrophage-capping protein OS=Homo sapiens GN=CAPG
411	6257	P40925-2|MDHC_HUMAN	105.82	7	2	2		27025	Isoform 2 of Malate dehydrogenase cytoplasmic OS=Homo sapiens GN=MDH1
1145	6960	Q13724-2|MOGS_HUMAN	50.96	2	1	1		80703	Isoform 2 of Mannosyl-oligosaccharide glucosidase OS=Homo sapiens GN=MOGS
1193	7051	O00264-2|PGRC1_HUMAN	54.23	6	1	1		15879	Isoform 2 of Membrane-associated progesterone receptor component 1 OS=Homo sapiens GN=PGRMC1
1114	6893	Q9NZL9-2|MAT2B_HUMAN	56.09	4	1	1		36401	Isoform 2 of Methionine adenosyltransferase 2 subunit beta OS=Homo sapiens GN=MAT2B
1164	6997	O96008-2|TOM40_HUMAN	66.97	3	1	1		34441	Isoform 2 of Mitochondrial import receptor subunit TOM40 homolog OS=Homo sapiens GN=TOMM40
1162	6995	P28482-2|MK01_HUMAN	60.98	3	1	1		36432	Isoform 2 of Mitogen-activated protein kinase 1 OS=Homo sapiens GN=MAPK1
716	6660	O43684-2|BUB3_HUMAN	81.21	4	1	1		36955	Isoform 2 of Mitotic checkpoint protein BUB3 OS=Homo sapiens GN=BUB3
233	3505	P22234-2|PUR6_HUMAN	163.12	9	5	5	Acetylation (Protein N-term)	47958	Isoform 2 of Multifunctional protein ADE2 OS=Homo sapiens GN=PAICS
58	164	Q7Z406-2|MYH14_HUMAN	187.93	4	8	2	Pyro-glu from Q	232009	Isoform 2 of Myosin-14 OS=Homo sapiens GN=MYH14
1151	6968	Q8NFW8-2|NEUA_HUMAN	50.14	4	1	1		29561	Isoform 2 of N-acylneuraminate cytidylyltransferase OS=Homo sapiens GN=CMAS
658	6513	P28331-2|NDUS1_HUMAN	73.8	2	2	2		80997	Isoform 2 of NADH-ubiquinone oxidoreductase 75 kDa subunit mitochondrial OS=Homo sapiens GN=NDUFS1
1181	7030	Q9BXJ9-4|NAA15_HUMAN	62.18	2	1	1		61602	Isoform 2 of N-alpha-acetyltransferase 15 NatA auxiliary subunit OS=Homo sapiens GN=NAA15
236	6165	Q14697-2|GANAB_HUMAN	105.86	3	3	3		109438	Isoform 2 of Neutral alpha-glucosidase AB OS=Homo sapiens GN=GANAB
589	577	Q15758-2|AAAT_HUMAN	149.18	11	2	2		36636	Isoform 2 of Neutral amino acid transporter B(0) OS=Homo sapiens GN=SLC1A5
632	6466	O15226-2|NKRF_HUMAN	77.94	3	2	2		79496	Isoform 2 of NF-kappa-B-repressing factor OS=Homo sapiens GN=NKRF
1219	7115	P49321-2|NASP_HUMAN	49.02	2	1	1		48805	Isoform 2 of Nuclear autoantigenic sperm protein OS=Homo sapiens GN=NASP
96	1418	Q14980-2|NUMA1_HUMAN	184.93	4	6	6		236513	Isoform 2 of Nuclear mitotic apparatus protein 1 OS=Homo sapiens GN=NUMA1
1226	7155	Q9Y3C1-2|NOP16_HUMAN	48.55	3	1	1		27306	Isoform 2 of Nucleolar protein 16 OS=Homo sapiens GN=NOP16
1135	6946	Q01085-2|TIAR_HUMAN	51.95	3	1	1		43449	Isoform 2 of Nucleolysin TIAR OS=Homo sapiens GN=TIAL1
264	5153	Q12830-2|BPTF_HUMAN	49.96	0	1	1	Carbamidomethylation	325123	Isoform 2 of Nucleosome-remodeling factor subunit BPTF OS=Homo sapiens GN=BPTF
643	3184	Q9NTK5-2|OLA1_HUMAN	77.07	6	2	2		27584	Isoform 2 of Obg-like ATPase 1 OS=Homo sapiens GN=OLA1
1066	6772	Q14318-2|FKBP8_HUMAN	68.49	4	1	1		44649	Isoform 2 of Peptidyl-prolyl cis-trans isomerase FKBP8 OS=Homo sapiens GN=FKBP8
439	1621	Q15154-2|PCM1_HUMAN	73.76	1	2	2		222220	Isoform 2 of Pericentriolar material 1 protein OS=Homo sapiens GN=PCM1
1180	7029	Q16822-2|PCKGM_HUMAN	54.56	2	1	1		47564	Isoform 2 of Phosphoenolpyruvate carboxykinase [GTP] mitochondrial OS=Homo sapiens GN=PCK2
198	157	Q8NC51-2|PAIRB_HUMAN	158.94	15	4	4		44257	Isoform 2 of Plasminogen activator inhibitor 1 RNA-binding protein OS=Homo sapiens GN=SERBP1
126	1014	Q15149-2|PLEC_HUMAN	102.08	1	4	3		518478	Isoform 2 of Plectin OS=Homo sapiens GN=PLEC
325	6277	Q15366-2|PCBP2_HUMAN	138.7	8	2	1		38651	Isoform 2 of Poly(rC)-binding protein 2 OS=Homo sapiens GN=PCBP2
594	1765	Q86U42-2|PABP2_HUMAN	132.17	9	2	2	Acetylation (Protein N-term)	31497	Isoform 2 of Polyadenylate-binding protein 2 OS=Homo sapiens GN=PABPN1
72	326	Q13310-2|PABP4_HUMAN	234.8	15	9	7		69579	Isoform 2 of Polyadenylate-binding protein 4 OS=Homo sapiens GN=PABPC4
1258	7208	Q9P0L9-2|PK2L1_HUMAN	32.84	1	1	1		86988	Isoform 2 of Polycystic kidney disease 2-like 1 protein OS=Homo sapiens GN=PKD2L1
1254	7202	Q6NZI2-2|PTRF_HUMAN	34.82	3	1	1		33362	Isoform 2 of Polymerase I and transcript release factor OS=Homo sapiens GN=PTRF
343	6914	P26599-2|PTBP1_HUMAN	146.69	6	3	3	Oxidation (M); Acetylation (Protein N-term)	59037	Isoform 2 of Polypyrimidine tract-binding protein 1 OS=Homo sapiens GN=PTBP1
679	6564	O75400-2|PR40A_HUMAN	69.38	1	1	1		105927	Isoform 2 of Pre-mRNA-processing factor 40 homolog A OS=Homo sapiens GN=PRPF40A
1136	6947	O94906-2|PRP6_HUMAN	50.65	1	1	1		102429	Isoform 2 of Pre-mRNA-processing factor 6 OS=Homo sapiens GN=PRPF6
84	1910	Q92841-1|DDX17_HUMAN	228.82	11	7	4	Oxidation (M)	72372	Isoform 2 of Probable ATP-dependent RNA helicase DDX17 OS=Homo sapiens GN=DDX17
1197	7058	Q8WUM4-2|PDC6I_HUMAN	59.53	1	1	1		96772	Isoform 2 of Programmed cell death 6-interacting protein OS=Homo sapiens GN=PDCD6IP
1075	6793	P25788-2|PSA3_HUMAN	68.53	5	1	1		27647	Isoform 2 of Proteasome subunit alpha type-3 OS=Homo sapiens GN=PSMA3
1218	7127	O14744-2|ANM5_HUMAN	49.6	1	1	1		71320	Isoform 2 of Protein arginine N-methyltransferase 5 OS=Homo sapiens GN=PRMT5
312	6237	O60610-2|DIAP1_HUMAN	122.74	3	3	3		138907	Isoform 2 of Protein diaphanous homolog 1 OS=Homo sapiens GN=DIAPH1
307	2830	Q15084-2|PDIA6_HUMAN	137.03	8	4	4		53901	Isoform 2 of Protein disulfide-isomerase A6 OS=Homo sapiens GN=PDIA6
1141	6953	Q6SJ93-2|F111B_HUMAN	63.4	1	1	1		81201	Isoform 2 of Protein FAM111B OS=Homo sapiens GN=FAM111B
1056	6748	Q52LJ0-2|FA98B_HUMAN	89.94	3	1	1		45547	Isoform 2 of Protein FAM98B OS=Homo sapiens GN=FAM98B
217	3837	Q13045-2|FLII_HUMAN	148.01	2	2	2		138493	Isoform 2 of Protein flightless-1 homolog OS=Homo sapiens GN=FLII
388	6224	O75323-2|NIPS2_HUMAN	119.27	12	3	3		29053	Isoform 2 of Protein NipSnap homolog 2 OS=Homo sapiens GN=GBAS
1199	7063	Q9Y570-2|PPME1_HUMAN	55.11	4	1	1		22462	Isoform 2 of Protein phosphatase methylesterase 1 OS=Homo sapiens GN=PPME1
1100	6863	Q7L099-2|RUFY3_HUMAN	77.05	2	1	1		55875	Isoform 2 of Protein RUFY3 OS=Homo sapiens GN=RUFY3
1228	7145	Q6IQ49-2|SDE2_HUMAN	39.34	2	1	1		48505	Isoform 2 of Protein SDE2 homolog OS=Homo sapiens GN=SDE2
695	6615	Q01105-2|SET_HUMAN	43.19	5	1	1		32234	Isoform 2 of Protein SET OS=Homo sapiens GN=SET
12	6104	Q92734-2|TFG_HUMAN	312.02	33	12	11	Oxidation (M); Acetylation (Protein N-term); Deamidation (NQ); Dehydration; Dimethylation; 5 more	43020	Isoform 2 of Protein TFG OS=Homo sapiens GN=TFG
644	6484	O15027-2|SC16A_HUMAN	76.69	1	2	2		228868	Isoform 2 of Protein transport protein Sec16A OS=Homo sapiens GN=SEC16A
1068	6789	O94979-2|SC31A_HUMAN	71.83	1	1	1		131534	Isoform 2 of Protein transport protein Sec31A OS=Homo sapiens GN=SEC31A
1128	6929	P12931-2|SRC_HUMAN	84.16	2	1	1		60589	Isoform 2 of Proto-oncogene tyrosine-protein kinase Src OS=Homo sapiens GN=SRC
602	6402	Q9HCE1-2|MOV10_HUMAN	109.88	3	2	2		101598	Isoform 2 of Putative helicase MOV-10 OS=Homo sapiens GN=MOV10
321	2977	P46087-2|NOP2_HUMAN	103.35	3	2	2		88973	Isoform 2 of Putative ribosomal RNA methyltransferase NOP2 OS=Homo sapiens GN=NOP2
1153	618	O00764-2|PDXK_HUMAN	49.69	4	1	1		31808	Isoform 2 of Pyridoxal kinase OS=Homo sapiens GN=PDXK
703	6635	P11177-2|ODPB_HUMAN	76.1	4	1	1		37200	Isoform 2 of Pyruvate dehydrogenase E1 component subunit beta mitochondrial OS=Homo sapiens GN=PDHB
1150	6967	Q9H974-2|QTRD1_HUMAN	51.28	3	1	1		33471	Isoform 2 of Queuine tRNA-ribosyltransferase subunit QTRTD1 OS=Homo sapiens GN=QTRTD1
155	418	P50395-2|GDIB_HUMAN	179.89	18	7	6		45619	Isoform 2 of Rab GDP dissociation inhibitor beta OS=Homo sapiens GN=GDI2
1168	7008	P04049-2|RAF1_HUMAN	49	1	1	1		75395	Isoform 2 of RAF proto-oncogene serine/threonine-protein kinase OS=Homo sapiens GN=RAF1
302	521	P62491-2|RB11A_HUMAN	107.13	22	3	3	Acetylation (Protein N-term)	17659	Isoform 2 of Ras-related protein Rab-11A OS=Homo sapiens GN=RAB11A
605	6419	P20340-2|RAB6A_HUMAN	96.38	10	2	1		23549	Isoform 2 of Ras-related protein Rab-6A OS=Homo sapiens GN=RAB6A
1092	6837	P61224-2|RAP1B_HUMAN	63.41	8	1	1		15356	Isoform 2 of Ras-related protein Rap-1b OS=Homo sapiens GN=RAP1B
749	7096	P18754-2|RCC1_HUMAN	52.61	2	1	1		48146	Isoform 2 of Regulator of chromosome condensation OS=Homo sapiens GN=RCC1
130	6095	Q92900-2|RENT1_HUMAN	183.6	7	7	7		123036	Isoform 2 of Regulator of nonsense transcripts 1 OS=Homo sapiens GN=UPF1
78	6089	P38159-2|RBMX_HUMAN	211.01	31	12	12		40846	Isoform 2 of RNA-binding motif protein X chromosome OS=Homo sapiens GN=RBMX
593	6367	Q14498-2|RBM39_HUMAN	115.96	6	2	2		58657	Isoform 2 of RNA-binding protein 39 OS=Homo sapiens GN=RBM39
262	6297	Q15424-2|SAFB1_HUMAN	135.29	4	3	2		95181	Isoform 2 of Scaffold attachment factor B1 OS=Homo sapiens GN=SAFB
638	6483	Q15019-2|SEPT2_HUMAN	96.92	6	2	2		45461	Isoform 2 of Septin-2 OS=Homo sapiens GN=SEPT2
395	6230	Q16181-2|SEPT7_HUMAN	110.78	6	3	3		50581	Isoform 2 of Septin-7 OS=Homo sapiens GN=SEPT7
587	6354	Q13501-2|SQSTM_HUMAN	165.97	11	2	2		38629	Isoform 2 of Sequestosome-1 OS=Homo sapiens GN=SQSTM1
1178	6587	P34897-2|GLYM_HUMAN	62.11	2	1	1		54863	Isoform 2 of Serine hydroxymethyltransferase mitochondrial OS=Homo sapiens GN=SHMT2
1161	2096	Q7KZI7-2|MARK2_HUMAN	48.49	2	1	1		78851	Isoform 2 of Serine/threonine-protein kinase MARK2 OS=Homo sapiens GN=MARK2
1105	6868	P08240-2|SRPR_HUMAN	59.7	2	1	1		66559	Isoform 2 of Signal recognition particle receptor subunit alpha OS=Homo sapiens GN=SRPR
689	6597	O76094-2|SRP72_HUMAN	86.97	3	1	1		67880	Isoform 2 of Signal recognition particle subunit SRP72 OS=Homo sapiens GN=SRP72
1076	550	P61956-2|SUMO2_HUMAN	65.53	17	1	1		8111	Isoform 2 of Small ubiquitin-related modifier 2 OS=Homo sapiens GN=SUMO2
1076	554	P55854-2|SUMO3_HUMAN	65.53	9	1	1		15768	Isoform 2 of Small ubiquitin-related modifier 3 OS=Homo sapiens GN=SUMO3
1125	3334	Q9UNH7-2|SNX6_HUMAN	58.97	3	1	1		33570	Isoform 2 of Sorting nexin-6 OS=Homo sapiens GN=SNX6
1224	7129	Q9NUQ6-2|SPS2L_HUMAN	39.45	2	1	1		54178	Isoform 2 of SPATS2-like protein OS=Homo sapiens GN=SPATS2L
438	2744	Q13813-2|SPTN1_HUMAN	80.48	1	2	2		285093	Isoform 2 of Spectrin alpha chain non-erythrocytic 1 OS=Homo sapiens GN=SPTAN1
663	3117	Q13838-2|DX39B_HUMAN	93.46	5	2	2		50679	Isoform 2 of Spliceosome RNA helicase DDX39B OS=Homo sapiens GN=DDX39B
1142	6954	Q9GZT3-2|SLIRP_HUMAN	50.16	9	1	1		12122	Isoform 2 of SRA stem-loop-interacting RNA-binding protein mitochondrial OS=Homo sapiens GN=SLIRP
1222	3385	O43815-2|STRN_HUMAN	40.48	1	1	1		80761	Isoform 2 of Striatin OS=Homo sapiens GN=STRN
701	6631	Q9P2R7-2|SUCB1_HUMAN	47.25	2	1	1		48040	Isoform 2 of Succinyl-CoA ligase [ADP-forming] subunit beta mitochondrial OS=Homo sapiens GN=SUCLA2
1236	7161	Q9H4L7-2|SMRCD_HUMAN	37.57	1	1	1		117602	Isoform 2 of SWI/SNF-related matrix-associated actin-dependent regulator of chromatin subfamily A containing DEAD/H box 1 OS=Homo sapiens GN=SMARCAD1
719	6665	P61764-2|STXB1_HUMAN	52.47	2	1	1		68736	Isoform 2 of Syntaxin-binding protein 1 OS=Homo sapiens GN=STXBP1
1171	7010	O15533-2|TPSN_HUMAN	64.39	2	1	1		43885	Isoform 2 of Tapasin OS=Homo sapiens GN=TAPBP
237	6166	P50991-2|TCPD_HUMAN	116.89	7	4	4		54720	Isoform 2 of T-complex protein 1 subunit delta OS=Homo sapiens GN=CCT4
102	516	P50990-2|TCPQ_HUMAN	191.3	15	7	7		57645	Isoform 2 of T-complex protein 1 subunit theta OS=Homo sapiens GN=CCT8
408	542	P40227-2|TCPZ_HUMAN	98.1	4	2	1		53289	Isoform 2 of T-complex protein 1 subunit zeta OS=Homo sapiens GN=CCT6A
1095	6843	Q9UGI8-2|TES_HUMAN	61.53	3	1	1		46910	Isoform 2 of Testin OS=Homo sapiens GN=TES
1143	6958	P10599-2|THIO_HUMAN	53.78	11	1	1		9452	Isoform 2 of Thioredoxin OS=Homo sapiens GN=TXN
203	6149	P26639-2|SYTC_HUMAN	127.75	4	3	3		86861	Isoform 2 of Threonine--tRNA ligase cytoplasmic OS=Homo sapiens GN=TARS
705	6639	Q5JTV8-2|TOIP1_HUMAN	68.9	4	1	1		43019	Isoform 2 of Torsin-1A-interacting protein 1 OS=Homo sapiens GN=TOR1AIP1
640	6476	P51532-2|SMCA4_HUMAN	95.91	1	2	2		181347	Isoform 2 of Transcription activator BRG1 OS=Homo sapiens GN=SMARCA4
670	4408	O00267-2|SPT5H_HUMAN	53.64	1	1	1		120499	Isoform 2 of Transcription elongation factor SPT5 OS=Homo sapiens GN=SUPT5H
1090	6834	Q86YP4-2|P66A_HUMAN	64.26	2	1	1		65226	Isoform 2 of Transcriptional repressor p66-alpha OS=Homo sapiens GN=GATAD2A
332	6291	P29401-2|TKT_HUMAN	92.65	6	2	2	Deamidation (NQ)	68814	Isoform 2 of Transketolase OS=Homo sapiens GN=TKT
1175	7019	P55084-2|ECHB_HUMAN	65.58	2	1	1		48880	Isoform 2 of Trifunctional enzyme subunit beta mitochondrial OS=Homo sapiens GN=HADHB
424	555	Q08J23-2|NSUN2_HUMAN	109.89	4	2	2		82393	Isoform 2 of tRNA (cytosine(34)-C(5))-methyltransferase OS=Homo sapiens GN=NSUN2
71	81	Q71U36-2|TBA1A_HUMAN	213.16	18	6	2	Deamidation (NQ); Pyro-glu from Q; Sodium adduct; Replacement of 2 protons by calcium	46297	Isoform 2 of Tubulin alpha-1A chain OS=Homo sapiens GN=TUBA1A
1128	6925	P06241-2|FYN_HUMAN	84.16	2	1	1		60141	Isoform 2 of Tyrosine-protein kinase Fyn OS=Homo sapiens GN=FYN
1082	6802	P17706-2|PTN2_HUMAN	64.33	4	1	1		45168	Isoform 2 of Tyrosine-protein phosphatase non-receptor type 2 OS=Homo sapiens GN=PTPN2
147	3258	P08621-2|RU17_HUMAN	145.51	8	6	6		50618	Isoform 2 of U1 small nuclear ribonucleoprotein 70 kDa OS=Homo sapiens GN=SNRNP70
674	6551	O00159-2|MYO1C_HUMAN	66.65	1	1	1		117907	Isoform 2 of Unconventional myosin-Ic OS=Homo sapiens GN=MYO1C
684	825	Q9UM54-2|MYO6_HUMAN	40.72	1	1	1		146048	Isoform 2 of Unconventional myosin-VI OS=Homo sapiens GN=MYO6
1079	3642	O75436-2|VP26A_HUMAN	65.4	5	1	1		28938	Isoform 2 of Vacuolar protein sorting-associated protein 26A OS=Homo sapiens GN=VPS26A
1167	7003	Q9UBQ0-2|VPS29_HUMAN	47.78	7	1	1		20927	Isoform 2 of Vacuolar protein sorting-associated protein 29 OS=Homo sapiens GN=VPS29
1073	6780	P49748-2|ACADV_HUMAN	69.26	2	1	1		68058	Isoform 2 of Very long-chain specific acyl-CoA dehydrogenase mitochondrial OS=Homo sapiens GN=ACADVL
311	6240	Q9P0L0-2|VAPA_HUMAN	101.38	9	3	3		32614	Isoform 2 of Vesicle-associated membrane protein-associated protein A OS=Homo sapiens GN=VAPA
207	6154	Q00341-2|VIGLN_HUMAN	114.85	3	4	3		137986	Isoform 2 of Vigilin OS=Homo sapiens GN=HDLBP
232	477	P45880-2|VDAC2_HUMAN	145.44	12	4	3	Deamidation (NQ)	30412	Isoform 2 of Voltage-dependent anion-selective channel protein 2 OS=Homo sapiens GN=VDAC2
1251	7194	P12955-2|PEPD_HUMAN	40.98	2	1	1		49691	Isoform 2 of Xaa-Pro dipeptidase OS=Homo sapiens GN=PEPD
163	6115	Q7Z2W4-2|ZCCHV_HUMAN	184.84	10	5	5		77903	Isoform 2 of Zinc finger CCCH-type antiviral protein 1 OS=Homo sapiens GN=ZC3HAV1
199	6133	O60716-13|CTND1_HUMAN	167.78	5	4	4		98049	Isoform 2A of Catenin delta-1 OS=Homo sapiens GN=CTNND1
199	6135	O60716-10|CTND1_HUMAN	167.78	5	4	4		101242	Isoform 2AB of Catenin delta-1 OS=Homo sapiens GN=CTNND1
199	6136	O60716-9|CTND1_HUMAN	167.78	5	4	4		102063	Isoform 2ABC of Catenin delta-1 OS=Homo sapiens GN=CTNND1
199	6134	O60716-11|CTND1_HUMAN	167.78	5	4	4		98870	Isoform 2AC of Catenin delta-1 OS=Homo sapiens GN=CTNND1
473	6527	Q13409-2|DC1I2_HUMAN	108.5	3	1	1		70645	Isoform 2B of Cytoplasmic dynein 1 intermediate chain 2 OS=Homo sapiens GN=DYNC1I2
473	6525	Q13409-3|DC1I2_HUMAN	108.5	3	1	1		68426	Isoform 2C of Cytoplasmic dynein 1 intermediate chain 2 OS=Homo sapiens GN=DYNC1I2
473	6528	Q13409-5|DC1I2_HUMAN	108.5	3	1	1		71328	Isoform 2E of Cytoplasmic dynein 1 intermediate chain 2 OS=Homo sapiens GN=DYNC1I2
473	6524	Q13409-6|DC1I2_HUMAN	108.5	3	1	1		68298	Isoform 2F of Cytoplasmic dynein 1 intermediate chain 2 OS=Homo sapiens GN=DYNC1I2
1155	3774	Q9ULD0-3|OGDHL_HUMAN	57.19	1	1	1		91232	Isoform 3 of 2-oxoglutarate dehydrogenase-like mitochondrial OS=Homo sapiens GN=OGDHL
1234	7157	O95861-3|BPNT1_HUMAN	50.2	3	1	1		27543	Isoform 3 of 3'(2') 5'-bisphosphate nucleotidase 1 OS=Homo sapiens GN=BPNT1
690	6601	P08195-3|4F2_HUMAN	81.49	2	1	1		61816	Isoform 3 of 4F2 cell-surface antigen heavy chain OS=Homo sapiens GN=SLC3A2
505	6876	P18621-3|RL17_HUMAN	113.19	5	2	2		26373	Isoform 3 of 60S ribosomal protein L17 OS=Homo sapiens GN=RPL17
664	3162	P59998-3|ARPC4_HUMAN	71.61	9	2	2		21588	Isoform 3 of Actin-related protein 2/3 complex subunit 4 OS=Homo sapiens GN=ARPC4
348	6584	P55196-3|AFAD_HUMAN	96.32	1	2	1		197652	Isoform 3 of Afadin OS=Homo sapiens GN=MLLT4
114	364	P12814-3|ACTN1_HUMAN	170.14	7	7	4		105568	Isoform 3 of Alpha-actinin-1 OS=Homo sapiens GN=ACTN1
1187	7039	O94973-3|AP2A2_HUMAN	68.53	1	1	1		73128	Isoform 3 of AP-2 complex subunit alpha-2 OS=Homo sapiens GN=AP2A2
1094	6877	O95831-3|AIFM1_HUMAN	65.87	2	1	1		66295	Isoform 3 of Apoptosis-inducing factor 1 mitochondrial OS=Homo sapiens GN=AIFM1
1089	316	P05089-3|ARGI1_HUMAN	69.48	5	1	1		25356	Isoform 3 of Arginase-1 OS=Homo sapiens GN=ARG1
295	6191	Q8WWM7-3|ATX2L_HUMAN	102.96	4	3	3		115582	Isoform 3 of Ataxin-2-like protein OS=Homo sapiens GN=ATXN2L
1186	7037	Q9NVI7-3|ATD3A_HUMAN	45	3	1	1		57948	Isoform 3 of ATPase family AAA domain-containing protein 3A OS=Homo sapiens GN=ATAD3A
1186	7040	Q5T9A4-3|ATD3B_HUMAN	45	2	1	1		67609	Isoform 3 of ATPase family AAA domain-containing protein 3B OS=Homo sapiens GN=ATAD3B
432	2172	O43491-3|E41L2_HUMAN	80.76	3	2	2	Acetylation (Protein N-term)	83802	Isoform 3 of Band 4.1-like protein 2 OS=Homo sapiens GN=EPB41L2
1210	601	P16070-3|CD44_HUMAN	49.86	1	1	1		77983	Isoform 3 of CD44 antigen OS=Homo sapiens GN=CD44
1101	6864	Q8N684-3|CPSF7_HUMAN	72.76	2	1	1		56375	Isoform 3 of Cleavage and polyadenylation specificity factor subunit 7 OS=Homo sapiens GN=CPSF7
1084	6809	O75534-3|CSDE1_HUMAN	86.58	1	1	1		90605	Isoform 3 of Cold shock domain-containing protein E1 OS=Homo sapiens GN=CSDE1
1042	6724	O75367-3|H2AY_HUMAN	92.27	6	1	1		39489	Isoform 3 of Core histone macro-H2A.1 OS=Homo sapiens GN=H2AFY
313	6247	Q9ULV4-3|COR1C_HUMAN	109.08	5	3	3		58948	Isoform 3 of Coronin-1C OS=Homo sapiens GN=CORO1C
473	6526	Q13409-7|DC1I2_HUMAN	108.5	3	1	1		70485	Isoform 3 of Cytoplasmic dynein 1 intermediate chain 2 OS=Homo sapiens GN=DYNC1I2
612	6430	P30038-3|AL4A1_HUMAN	82.86	4	2	2		56043	Isoform 3 of Delta-1-pyrroline-5-carboxylate dehydrogenase mitochondrial OS=Homo sapiens GN=ALDH4A1
426	6314	P52701-3|MSH6_HUMAN	84.79	2	2	2		137956	Isoform 3 of DNA mismatch repair protein Msh6 OS=Homo sapiens GN=MSH6
298	6200	O95793-3|STAU1_HUMAN	158.73	7	3	3		55635	Isoform 3 of Double-stranded RNA-binding protein Staufen homolog 1 OS=Homo sapiens GN=STAU1
635	6467	P50570-3|DYN2_HUMAN	76.69	2	2	2		97554	Isoform 3 of Dynamin-2 OS=Homo sapiens GN=DNM2
667	6531	Q14244-3|MAP7_HUMAN	75.07	2	1	1		72414	Isoform 3 of Ensconsin OS=Homo sapiens GN=MAP7
622	6446	P55060-3|XPO2_HUMAN	94.64	2	2	2		107777	Isoform 3 of Exportin-2 OS=Homo sapiens GN=CSE1L
191	1704	O75369-3|FLNB_HUMAN	170.33	2	6	5		273906	Isoform 3 of Filamin-B OS=Homo sapiens GN=FLNB
193	511	P11413-3|G6PD_HUMAN	175.24	10	5	5		62468	Isoform 3 of Glucose-6-phosphate 1-dehydrogenase OS=Homo sapiens GN=G6PD
1062	6763	Q9Y2Q3-3|GSTK1_HUMAN	70.74	7	1	1		24185	Isoform 3 of Glutathione S-transferase kappa 1 OS=Homo sapiens GN=GSTK1
310	499	Q92598-3|HS105_HUMAN	113.18	3	3	2		92255	Isoform 3 of Heat shock protein 105 kDa OS=Homo sapiens GN=HSPH1
341	835	Q99729-3|ROAA_HUMAN	146.95	11	3	3	Methylation	30588	Isoform 3 of Heterogeneous nuclear ribonucleoprotein A/B OS=Homo sapiens GN=HNRNPAB
588	343	Q14103-3|HNRPD_HUMAN	130.95	10	2	2		32835	Isoform 3 of Heterogeneous nuclear ribonucleoprotein D0 OS=Homo sapiens GN=HNRNPD
179	253	O60506-3|HNRPQ_HUMAN	163.8	8	4	1	Sodium adduct	62656	Isoform 3 of Heterogeneous nuclear ribonucleoprotein Q OS=Homo sapiens GN=SYNCRIP
329	2848	Q9BUJ2-3|HNRL1_HUMAN	121.27	5	2	2		84500	Isoform 3 of Heterogeneous nuclear ribonucleoprotein U-like protein 1 OS=Homo sapiens GN=HNRNPUL1
600	1238	P19367-3|HXK1_HUMAN	111.53	2	2	2		102738	Isoform 3 of Hexokinase-1 OS=Homo sapiens GN=HK1
423	1206	Q09028-3|RBBP4_HUMAN	86.01	6	2	2	Acetylation (Protein N-term)	46158	Isoform 3 of Histone-binding protein RBBP4 OS=Homo sapiens GN=RBBP4
36	264	P13646-3|K1C13_HUMAN	176.72	15	8	1	Deamidation (NQ); Pyro-glu from Q	45867	Isoform 3 of Keratin type I cytoskeletal 13 OS=Homo sapiens GN=KRT13
327	6279	Q86UP2-3|KTN1_HUMAN	83.9	2	2	2		150352	Isoform 3 of Kinectin OS=Homo sapiens GN=KTN1
331	698	Q86V48-3|LUZP1_HUMAN	83.84	1	1	1		117555	Isoform 3 of Leucine zipper protein 1 OS=Homo sapiens GN=LUZP1
411	6262	P40925-3|MDHC_HUMAN	105.82	5	2	2		38628	Isoform 3 of Malate dehydrogenase cytoplasmic OS=Homo sapiens GN=MDH1
1114	6891	Q9NZL9-3|MAT2B_HUMAN	56.09	5	1	1		28954	Isoform 3 of Methionine adenosyltransferase 2 subunit beta OS=Homo sapiens GN=MAT2B
94	4875	Q9NZM1-3|MYOF_HUMAN	178.18	4	6	6		233322	Isoform 3 of Myoferlin OS=Homo sapiens GN=MYOF
482	401	Q5VU43-3|MYOME_HUMAN	58.77	1	2	1		254043	Isoform 3 of Myomegalin OS=Homo sapiens GN=PDE4DIP
1214	7111	P22570-3|ADRO_HUMAN	42.13	2	1	1		58304	Isoform 3 of NADPH:adrenodoxin oxidoreductase mitochondrial OS=Homo sapiens GN=FDXR
589	576	Q15758-3|AAAT_HUMAN	149.18	12	2	2		33710	Isoform 3 of Neutral amino acid transporter B(0) OS=Homo sapiens GN=SLC1A5
1219	7138	P49321-3|NASP_HUMAN	49.02	1	1	1		86268	Isoform 3 of Nuclear autoantigenic sperm protein OS=Homo sapiens GN=NASP
450	6397	P22392-2|NDKB_HUMAN	103.05	10	2	2		30137	Isoform 3 of Nucleoside diphosphate kinase B OS=Homo sapiens GN=NME2
198	156	Q8NC51-3|PAIRB_HUMAN	158.94	15	4	4		43135	Isoform 3 of Plasminogen activator inhibitor 1 RNA-binding protein OS=Homo sapiens GN=SERBP1
126	1013	Q15149-3|PLEC_HUMAN	102.08	1	4	3		518037	Isoform 3 of Plectin OS=Homo sapiens GN=PLEC
325	6275	Q15366-3|PCBP2_HUMAN	138.7	9	2	1		38222	Isoform 3 of Poly(rC)-binding protein 2 OS=Homo sapiens GN=PCBP2
72	329	Q13310-3|PABP4_HUMAN	234.8	14	9	7		72391	Isoform 3 of Polyadenylate-binding protein 4 OS=Homo sapiens GN=PABPC4
343	6915	P26599-3|PTBP1_HUMAN	146.69	6	3	3	Oxidation (M); Acetylation (Protein N-term)	59633	Isoform 3 of Polypyrimidine tract-binding protein 1 OS=Homo sapiens GN=PTBP1
679	6565	O75400-3|PR40A_HUMAN	69.38	1	1	1		106907	Isoform 3 of Pre-mRNA-processing factor 40 homolog A OS=Homo sapiens GN=PRPF40A
1218	7125	O14744-3|ANM5_HUMAN	49.6	1	1	1		66311	Isoform 3 of Protein arginine N-methyltransferase 5 OS=Homo sapiens GN=PRMT5
312	6238	O60610-3|DIAP1_HUMAN	122.74	3	3	3		140289	Isoform 3 of Protein diaphanous homolog 1 OS=Homo sapiens GN=DIAPH1
307	2828	Q15084-3|PDIA6_HUMAN	137.03	9	4	4		47838	Isoform 3 of Protein disulfide-isomerase A6 OS=Homo sapiens GN=PDIA6
217	2079	Q13045-3|FLII_HUMAN	148.01	2	2	2		143652	Isoform 3 of Protein flightless-1 homolog OS=Homo sapiens GN=FLII
1100	6870	Q7L099-3|RUFY3_HUMAN	77.05	2	1	1		70610	Isoform 3 of Protein RUFY3 OS=Homo sapiens GN=RUFY3
695	6613	Q01105-3|SET_HUMAN	43.19	5	1	1		31124	Isoform 3 of Protein SET OS=Homo sapiens GN=SET
644	6486	O15027-3|SC16A_HUMAN	76.69	1	2	2		231249	Isoform 3 of Protein transport protein Sec16A OS=Homo sapiens GN=SEC16A
1068	6784	O94979-3|SC31A_HUMAN	71.83	1	1	1		121651	Isoform 3 of Protein transport protein Sec31A OS=Homo sapiens GN=SEC31A
1153	617	O00764-3|PDXK_HUMAN	49.69	4	1	1		26827	Isoform 3 of Pyridoxal kinase OS=Homo sapiens GN=PDXK
703	6636	P11177-3|ODPB_HUMAN	76.1	4	1	1		37514	Isoform 3 of Pyruvate dehydrogenase E1 component subunit beta mitochondrial OS=Homo sapiens GN=PDHB
1150	6970	Q9H974-3|QTRD1_HUMAN	51.28	3	1	1		35377	Isoform 3 of Queuine tRNA-ribosyltransferase subunit QTRTD1 OS=Homo sapiens GN=QTRTD1
1092	6841	P61224-3|RAP1B_HUMAN	63.41	7	1	1		18778	Isoform 3 of Ras-related protein Rap-1b OS=Homo sapiens GN=RAP1B
593	6366	Q14498-3|RBM39_HUMAN	115.96	6	2	2		57090	Isoform 3 of RNA-binding protein 39 OS=Homo sapiens GN=RBM39
342	6334	Q01844-3|EWS_HUMAN	150.95	4	2	2		68391	Isoform 3 of RNA-binding protein EWS OS=Homo sapiens GN=EWSR1
262	6304	Q15424-3|SAFB1_HUMAN	135.29	3	3	2		102855	Isoform 3 of Scaffold attachment factor B1 OS=Homo sapiens GN=SAFB
1178	6586	P34897-3|GLYM_HUMAN	62.11	2	1	1		53455	Isoform 3 of Serine hydroxymethyltransferase mitochondrial OS=Homo sapiens GN=SHMT2
1224	7132	Q9NUQ6-3|SPS2L_HUMAN	39.45	2	1	1		65152	Isoform 3 of SPATS2-like protein OS=Homo sapiens GN=SPATS2L
438	2743	Q13813-3|SPTN1_HUMAN	80.48	1	2	2		282280	Isoform 3 of Spectrin alpha chain non-erythrocytic 1 OS=Homo sapiens GN=SPTAN1
1236	7159	Q9H4L7-3|SMRCD_HUMAN	37.57	2	1	1		68774	Isoform 3 of SWI/SNF-related matrix-associated actin-dependent regulator of chromatin subfamily A containing DEAD/H box 1 OS=Homo sapiens GN=SMARCAD1
1171	7027	O15533-3|TPSN_HUMAN	64.39	2	1	1		53943	Isoform 3 of Tapasin OS=Homo sapiens GN=TAPBP
640	6477	P51532-3|SMCA4_HUMAN	95.91	1	2	2		181602	Isoform 3 of Transcription activator BRG1 OS=Homo sapiens GN=SMARCA4
1090	6836	Q86YP4-3|P66A_HUMAN	64.26	2	1	1		68134	Isoform 3 of Transcriptional repressor p66-alpha OS=Homo sapiens GN=GATAD2A
440	6339	P62995-3|TRA2B_HUMAN	82.64	10	2	2		21935	Isoform 3 of Transformer-2 protein homolog beta OS=Homo sapiens GN=TRA2B
1128	6918	P06241-3|FYN_HUMAN	84.16	2	1	1		54514	Isoform 3 of Tyrosine-protein kinase Fyn OS=Homo sapiens GN=FYN
1128	6928	P06239-3|LCK_HUMAN	84.16	2	1	1		61190	Isoform 3 of Tyrosine-protein kinase Lck OS=Homo sapiens GN=LCK
1231	7149	Q53GS9-3|SNUT2_HUMAN	38.54	2	1	1		56359	Isoform 3 of U4/U6.U5 tri-snRNP-associated protein 2 OS=Homo sapiens GN=USP39
674	6552	O00159-3|MYO1C_HUMAN	66.65	1	1	1		119628	Isoform 3 of Unconventional myosin-Ic OS=Homo sapiens GN=MYO1C
1073	6781	P49748-3|ACADV_HUMAN	69.26	2	1	1		72927	Isoform 3 of Very long-chain specific acyl-CoA dehydrogenase mitochondrial OS=Homo sapiens GN=ACADVL
1251	7193	P12955-3|PEPD_HUMAN	40.98	2	1	1		47261	Isoform 3 of Xaa-Pro dipeptidase OS=Homo sapiens GN=PEPD
353	3202	Q14966-3|ZN638_HUMAN	60.84	0	2	2		218244	Isoform 3 of Zinc finger protein 638 OS=Homo sapiens GN=ZNF638
199	6129	O60716-21|CTND1_HUMAN	167.78	5	4	4		92675	Isoform 3A of Catenin delta-1 OS=Homo sapiens GN=CTNND1
199	6131	O60716-18|CTND1_HUMAN	167.78	5	4	4		95868	Isoform 3AB of Catenin delta-1 OS=Homo sapiens GN=CTNND1
199	6132	O60716-17|CTND1_HUMAN	167.78	5	4	4		96689	Isoform 3ABC of Catenin delta-1 OS=Homo sapiens GN=CTNND1
199	6130	O60716-19|CTND1_HUMAN	167.78	5	4	4		93496	Isoform 3AC of Catenin delta-1 OS=Homo sapiens GN=CTNND1
1234	7162	O95861-4|BPNT1_HUMAN	50.2	3	1	1		29189	Isoform 4 of 3'(2') 5'-bisphosphate nucleotidase 1 OS=Homo sapiens GN=BPNT1
690	6603	P08195-4|4F2_HUMAN	81.49	2	1	1		71123	Isoform 4 of 4F2 cell-surface antigen heavy chain OS=Homo sapiens GN=SLC3A2
114	365	P12814-4|ACTN1_HUMAN	170.14	7	7	4		107141	Isoform 4 of Alpha-actinin-1 OS=Homo sapiens GN=ACTN1
1156	6697	Q10567-4|AP1B1_HUMAN	60.28	1	1	1		101348	Isoform 4 of AP-1 complex subunit beta-1 OS=Homo sapiens GN=AP1B1
1094	6854	O95831-4|AIFM1_HUMAN	65.87	3	1	1		35384	Isoform 4 of Apoptosis-inducing factor 1 mitochondrial OS=Homo sapiens GN=AIFM1
295	6186	Q8WWM7-4|ATX2L_HUMAN	102.96	4	3	3		110326	Isoform 4 of Ataxin-2-like protein OS=Homo sapiens GN=ATXN2L
432	2173	O43491-4|E41L2_HUMAN	80.76	3	2	2	Acetylation (Protein N-term)	95542	Isoform 4 of Band 4.1-like protein 2 OS=Homo sapiens GN=EPB41L2
1210	599	P16070-4|CD44_HUMAN	49.86	1	1	1		76612	Isoform 4 of CD44 antigen OS=Homo sapiens GN=CD44
1084	6812	O75534-4|CSDE1_HUMAN	86.58	1	1	1		93742	Isoform 4 of Cold shock domain-containing protein E1 OS=Homo sapiens GN=CSDE1
1045	6728	Q9NY33-4|DPP3_HUMAN	89.96	3	1	1		79307	Isoform 4 of Dipeptidyl peptidase 3 OS=Homo sapiens GN=DPP3
635	6470	P50570-4|DYN2_HUMAN	76.69	2	2	2		97966	Isoform 4 of Dynamin-2 OS=Homo sapiens GN=DNM2
667	6533	Q14244-4|MAP7_HUMAN	75.07	1	1	1		82877	Isoform 4 of Ensconsin OS=Homo sapiens GN=MAP7
1239	7164	Q8N766-4|EMC1_HUMAN	36.89	1	1	1		109421	Isoform 4 of ER membrane protein complex subunit 1 OS=Homo sapiens GN=EMC1
622	6445	P55060-4|XPO2_HUMAN	94.64	2	2	2		103879	Isoform 4 of Exportin-2 OS=Homo sapiens GN=CSE1L
722	6669	Q06787-5|FMR1_HUMAN	51.38	1	1	1		68455	Isoform 4 of Fragile X mental retardation protein 1 OS=Homo sapiens GN=FMR1
1062	6761	Q9Y2Q3-4|GSTK1_HUMAN	70.74	8	1	1		20538	Isoform 4 of Glutathione S-transferase kappa 1 OS=Homo sapiens GN=GSTK1
179	241	O60506-4|HNRPQ_HUMAN	163.8	8	4	1	Sodium adduct	58736	Isoform 4 of Heterogeneous nuclear ribonucleoprotein Q OS=Homo sapiens GN=SYNCRIP
121	136	O43390-4|HNRPR_HUMAN	180.98	11	5	2		59953	Isoform 4 of Heterogeneous nuclear ribonucleoprotein R OS=Homo sapiens GN=HNRNPR
600	1235	P19367-4|HXK1_HUMAN	111.53	2	2	2		101085	Isoform 4 of Hexokinase-1 OS=Homo sapiens GN=HK1
1196	7057	P12081-4|SYHC_HUMAN	47.19	2	1	1		54847	Isoform 4 of Histidine--tRNA ligase cytoplasmic OS=Homo sapiens GN=HARS
1059	6758	P51610-4|HCFC1_HUMAN	77.25	1	1	1		213403	Isoform 4 of Host cell factor 1 OS=Homo sapiens GN=HCFC1
327	6280	Q86UP2-4|KTN1_HUMAN	83.9	2	2	2		152987	Isoform 4 of Kinectin OS=Homo sapiens GN=KTN1
1114	6892	Q9NZL9-4|MAT2B_HUMAN	56.09	4	1	1		34583	Isoform 4 of Methionine adenosyltransferase 2 subunit beta OS=Homo sapiens GN=MAT2B
482	403	Q5VU43-4|MYOME_HUMAN	58.77	1	2	1		267175	Isoform 4 of Myomegalin OS=Homo sapiens GN=PDE4DIP
1214	7099	P22570-4|ADRO_HUMAN	42.13	2	1	1		48056	Isoform 4 of NADPH:adrenodoxin oxidoreductase mitochondrial OS=Homo sapiens GN=FDXR
1219	7135	P49321-4|NASP_HUMAN	49.02	1	1	1		78450	Isoform 4 of Nuclear autoantigenic sperm protein OS=Homo sapiens GN=NASP
264	5152	Q12830-4|BPTF_HUMAN	49.96	0	1	1	Carbamidomethylation	322217	Isoform 4 of Nucleosome-remodeling factor subunit BPTF OS=Homo sapiens GN=BPTF
198	155	Q8NC51-4|PAIRB_HUMAN	158.94	15	4	4		42427	Isoform 4 of Plasminogen activator inhibitor 1 RNA-binding protein OS=Homo sapiens GN=SERBP1
126	1008	Q15149-4|PLEC_HUMAN	102.08	1	4	3		516204	Isoform 4 of Plectin OS=Homo sapiens GN=PLEC
325	6272	Q15366-4|PCBP2_HUMAN	138.7	9	2	1		34917	Isoform 4 of Poly(rC)-binding protein 2 OS=Homo sapiens GN=PCBP2
84	1912	Q92841-3|DDX17_HUMAN	228.82	11	7	4	Oxidation (M)	72557	Isoform 4 of Probable ATP-dependent RNA helicase DDX17 OS=Homo sapiens GN=DDX17
1218	7114	O14744-4|ANM5_HUMAN	49.6	2	1	1		53580	Isoform 4 of Protein arginine N-methyltransferase 5 OS=Homo sapiens GN=PRMT5
1199	7097	Q9Y570-4|PPME1_HUMAN	55.11	2	1	1		43870	Isoform 4 of Protein phosphatase methylesterase 1 OS=Homo sapiens GN=PPME1
53	6086	Q9Y520-4|PRC2C_HUMAN	231.38	5	13	12	Deamidation (NQ); Mutation	308606	Isoform 4 of Protein PRRC2C OS=Homo sapiens GN=PRRC2C
1100	6866	Q7L099-4|RUFY3_HUMAN	77.05	2	1	1		64721	Isoform 4 of Protein RUFY3 OS=Homo sapiens GN=RUFY3
695	6614	Q01105-4|SET_HUMAN	43.19	5	1	1		31404	Isoform 4 of Protein SET OS=Homo sapiens GN=SET
644	6485	O15027-4|SC16A_HUMAN	76.69	1	2	2		231133	Isoform 4 of Protein transport protein Sec16A OS=Homo sapiens GN=SEC16A
1068	6787	O94979-4|SC31A_HUMAN	71.83	1	1	1		129036	Isoform 4 of Protein transport protein Sec31A OS=Homo sapiens GN=SEC31A
321	2984	P46087-4|NOP2_HUMAN	103.35	3	2	2		92860	Isoform 4 of Putative ribosomal RNA methyltransferase NOP2 OS=Homo sapiens GN=NOP2
1150	6979	Q9H974-4|QTRD1_HUMAN	51.28	2	1	1		48203	Isoform 4 of Queuine tRNA-ribosyltransferase subunit QTRTD1 OS=Homo sapiens GN=QTRTD1
605	6405	P20340-4|RAB6A_HUMAN	96.38	11	2	1		19934	Isoform 4 of Ras-related protein Rab-6A OS=Homo sapiens GN=RAB6A
1092	6839	P61224-4|RAP1B_HUMAN	63.41	8	1	1		16033	Isoform 4 of Ras-related protein Rap-1b OS=Homo sapiens GN=RAP1B
262	6303	Q15424-4|SAFB1_HUMAN	135.29	3	3	2		102768	Isoform 4 of Scaffold attachment factor B1 OS=Homo sapiens GN=SAFB
1300	7286	P30154-4|2AAB_HUMAN	29.93	1	1	1		61314	Isoform 4 of Serine/threonine-protein phosphatase 2A 65 kDa regulatory subunit A beta isoform OS=Homo sapiens GN=PPP2R1B
1224	7131	Q9NUQ6-4|SPS2L_HUMAN	39.45	2	1	1		62654	Isoform 4 of SPATS2-like protein OS=Homo sapiens GN=SPATS2L
640	6478	P51532-4|SMCA4_HUMAN	95.91	1	2	2		181689	Isoform 4 of Transcription activator BRG1 OS=Homo sapiens GN=SMARCA4
1082	6803	P17706-4|PTN2_HUMAN	64.33	3	1	1		48017	Isoform 4 of Tyrosine-protein phosphatase non-receptor type 2 OS=Homo sapiens GN=PTPN2
353	656	Q14966-4|ZN638_HUMAN	60.84	1	2	2		128489	Isoform 4 of Zinc finger protein 638 OS=Homo sapiens GN=ZNF638
348	6606	P55196-5|AFAD_HUMAN	96.32	1	2	1		207787	Isoform 5 of Afadin OS=Homo sapiens GN=MLLT4
457	6440	Q9BZZ5-5|API5_HUMAN	89.42	4	2	2		50740	Isoform 5 of Apoptosis inhibitor 5 OS=Homo sapiens GN=API5
295	6187	Q8WWM7-5|ATX2L_HUMAN	102.96	4	3	3		110177	Isoform 5 of Ataxin-2-like protein OS=Homo sapiens GN=ATXN2L
1210	604	P16070-5|CD44_HUMAN	49.86	1	1	1		80790	Isoform 5 of CD44 antigen OS=Homo sapiens GN=CD44
635	6468	P50570-5|DYN2_HUMAN	76.69	2	2	2		97977	Isoform 5 of Dynamin-2 OS=Homo sapiens GN=DNM2
667	6530	Q14244-5|MAP7_HUMAN	75.07	2	1	1		66938	Isoform 5 of Ensconsin OS=Homo sapiens GN=MAP7
1114	6888	Q9NZL9-5|MAT2B_HUMAN	56.09	14	1	1		9488	Isoform 5 of Methionine adenosyltransferase 2 subunit beta OS=Homo sapiens GN=MAT2B
1214	7103	P22570-5|ADRO_HUMAN	42.13	2	1	1		52919	Isoform 5 of NADPH:adrenodoxin oxidoreductase mitochondrial OS=Homo sapiens GN=FDXR
126	1007	Q15149-5|PLEC_HUMAN	102.08	1	4	3		516282	Isoform 5 of Plectin OS=Homo sapiens GN=PLEC
325	6273	Q15366-5|PCBP2_HUMAN	138.7	9	2	1		35347	Isoform 5 of Poly(rC)-binding protein 2 OS=Homo sapiens GN=PCBP2
1218	7126	O14744-5|ANM5_HUMAN	49.6	1	1	1		67674	Isoform 5 of Protein arginine N-methyltransferase 5 OS=Homo sapiens GN=PRMT5
53	3485	Q9Y520-5|PRC2C_HUMAN	231.38	5	13	12	Deamidation (NQ); Mutation	312635	Isoform 5 of Protein PRRC2C OS=Homo sapiens GN=PRRC2C
644	6488	O15027-5|SC16A_HUMAN	76.69	1	2	2		235750	Isoform 5 of Protein transport protein Sec16A OS=Homo sapiens GN=SEC16A
1068	6776	O94979-5|SC31A_HUMAN	71.83	3	1	1		56731	Isoform 5 of Protein transport protein Sec31A OS=Homo sapiens GN=SEC31A
342	6336	Q01844-5|EWS_HUMAN	150.95	4	2	2		68966	Isoform 5 of RNA-binding protein EWS OS=Homo sapiens GN=EWSR1
1161	2102	Q7KZI7-5|MARK2_HUMAN	48.49	2	1	1		80647	Isoform 5 of Serine/threonine-protein kinase MARK2 OS=Homo sapiens GN=MARK2
591	3167	Q8NBJ7-5|SUMF2_HUMAN	127.63	12	2	2		23902	Isoform 5 of Sulfatase-modifying factor 2 OS=Homo sapiens GN=SUMF2
640	6475	P51532-5|SMCA4_HUMAN	95.91	1	2	2		181260	Isoform 5 of Transcription activator BRG1 OS=Homo sapiens GN=SMARCA4
684	823	Q9UM54-5|MYO6_HUMAN	40.72	1	1	1		145041	Isoform 5 of Unconventional myosin-VI OS=Homo sapiens GN=MYO6
348	6561	P55196-6|AFAD_HUMAN	96.32	1	2	1		187671	Isoform 6 of Afadin OS=Homo sapiens GN=MLLT4
1094	6842	O95831-6|AIFM1_HUMAN	65.87	5	1	1		26033	Isoform 6 of Apoptosis-inducing factor 1 mitochondrial OS=Homo sapiens GN=AIFM1
295	6184	Q8WWM7-6|ATX2L_HUMAN	102.96	5	3	3		102895	Isoform 6 of Ataxin-2-like protein OS=Homo sapiens GN=ATXN2L
1210	598	P16070-6|CD44_HUMAN	49.86	1	1	1		76705	Isoform 6 of CD44 antigen OS=Homo sapiens GN=CD44
667	6534	Q14244-6|MAP7_HUMAN	75.07	1	1	1		82867	Isoform 6 of Ensconsin OS=Homo sapiens GN=MAP7
191	1703	O75369-6|FLNB_HUMAN	170.33	3	6	5		271411	Isoform 6 of Filamin-B OS=Homo sapiens GN=FLNB
94	4874	Q9NZM1-6|MYOF_HUMAN	178.18	4	6	6		233474	Isoform 6 of Myoferlin OS=Homo sapiens GN=MYOF
58	163	Q7Z406-6|MYH14_HUMAN	187.93	4	8	2	Pyro-glu from Q	228663	Isoform 6 of Myosin-14 OS=Homo sapiens GN=MYH14
1214	7100	P22570-6|ADRO_HUMAN	42.13	2	1	1		49425	Isoform 6 of NADPH:adrenodoxin oxidoreductase mitochondrial OS=Homo sapiens GN=FDXR
126	1010	Q15149-6|PLEC_HUMAN	102.08	1	4	3		516484	Isoform 6 of Plectin OS=Homo sapiens GN=PLEC
325	6274	Q15366-6|PCBP2_HUMAN	138.7	9	2	1		38151	Isoform 6 of Poly(rC)-binding protein 2 OS=Homo sapiens GN=PCBP2
53	1086	Q9Y520-6|PRC2C_HUMAN	231.38	5	13	12	Deamidation (NQ); Mutation	301570	Isoform 6 of Protein PRRC2C OS=Homo sapiens GN=PRRC2C
1068	6782	O94979-6|SC31A_HUMAN	71.83	1	1	1		117673	Isoform 6 of Protein transport protein Sec31A OS=Homo sapiens GN=SEC31A
342	6333	Q01844-6|EWS_HUMAN	150.95	5	2	2		62508	Isoform 6 of RNA-binding protein EWS OS=Homo sapiens GN=EWSR1
1210	602	P16070-7|CD44_HUMAN	49.86	1	1	1		78446	Isoform 7 of CD44 antigen OS=Homo sapiens GN=CD44
667	6536	Q14244-7|MAP7_HUMAN	75.07	1	1	1		86952	Isoform 7 of Ensconsin OS=Homo sapiens GN=MAP7
1207	7077	Q04637-7|IF4G1_HUMAN	59.33	1	1	1		154932	Isoform 7 of Eukaryotic translation initiation factor 4 gamma 1 OS=Homo sapiens GN=EIF4G1
191	395	O75369-7|FLNB_HUMAN	170.33	3	6	5		257548	Isoform 7 of Filamin-B OS=Homo sapiens GN=FLNB
61	6085	Q12906-7|ILF3_HUMAN	221.84	14	12	12	Dimethylation	95808	Isoform 7 of Interleukin enhancer-binding factor 3 OS=Homo sapiens GN=ILF3
1214	7109	P22570-7|ADRO_HUMAN	42.13	2	1	1		57370	Isoform 7 of NADPH:adrenodoxin oxidoreductase mitochondrial OS=Homo sapiens GN=FDXR
126	1004	Q15149-7|PLEC_HUMAN	102.08	1	4	3		512609	Isoform 7 of Plectin OS=Homo sapiens GN=PLEC
325	6271	Q15366-7|PCBP2_HUMAN	138.7	10	2	1		33497	Isoform 7 of Poly(rC)-binding protein 2 OS=Homo sapiens GN=PCBP2
53	1089	Q9Y520-7|PRC2C_HUMAN	231.38	5	13	12	Deamidation (NQ); Mutation	317081	Isoform 7 of Protein PRRC2C OS=Homo sapiens GN=PRRC2C
1068	6779	O94979-7|SC31A_HUMAN	71.83	1	1	1		105753	Isoform 7 of Protein transport protein Sec31A OS=Homo sapiens GN=SEC31A
295	6185	Q8WWM7-8|ATX2L_HUMAN	102.96	4	3	3		110143	Isoform 8 of Ataxin-2-like protein OS=Homo sapiens GN=ATXN2L
1210	596	P16070-8|CD44_HUMAN	49.86	1	1	1		74388	Isoform 8 of CD44 antigen OS=Homo sapiens GN=CD44
1207	7084	Q04637-8|IF4G1_HUMAN	59.33	1	1	1		175618	Isoform 8 of Eukaryotic translation initiation factor 4 gamma 1 OS=Homo sapiens GN=EIF4G1
191	399	O75369-8|FLNB_HUMAN	170.33	2	6	5		281633	Isoform 8 of Filamin-B OS=Homo sapiens GN=FLNB
722	3315	Q06787-8|FMR1_HUMAN	51.38	2	1	1		66246	Isoform 8 of Fragile X mental retardation protein 1 OS=Homo sapiens GN=FMR1
126	1005	Q15149-8|PLEC_HUMAN	102.08	1	4	3		513712	Isoform 8 of Plectin OS=Homo sapiens GN=PLEC
1068	6791	O94979-8|SC31A_HUMAN	71.83	1	1	1		134499	Isoform 8 of Protein transport protein Sec31A OS=Homo sapiens GN=SEC31A
295	6189	Q8WWM7-9|ATX2L_HUMAN	102.96	4	3	3		112091	Isoform 9 of Ataxin-2-like protein OS=Homo sapiens GN=ATXN2L
1207	7086	Q04637-9|IF4G1_HUMAN	59.33	1	1	1		176236	Isoform 9 of Eukaryotic translation initiation factor 4 gamma 1 OS=Homo sapiens GN=EIF4G1
191	397	O75369-9|FLNB_HUMAN	170.33	2	6	5		276936	Isoform 9 of Filamin-B OS=Homo sapiens GN=FLNB
126	1006	Q15149-9|PLEC_HUMAN	102.08	1	4	3		514780	Isoform 9 of Plectin OS=Homo sapiens GN=PLEC
1068	6788	O94979-9|SC31A_HUMAN	71.83	1	1	1		130747	Isoform 9 of Protein transport protein Sec31A OS=Homo sapiens GN=SEC31A
1223	657	P53367-2|ARFP1_HUMAN	39.56	3	1	1		38599	Isoform A of Arfaptin-1 OS=Homo sapiens GN=ARFIP1
697	5155	P18583-2|SON_HUMAN	35.77	0	1	1		232306	Isoform A of Protein SON OS=Homo sapiens GN=SON
1156	6699	Q10567-2|AP1B1_HUMAN	60.28	1	1	1		103921	Isoform B of AP-1 complex subunit beta-1 OS=Homo sapiens GN=AP1B1
1187	7064	O95782-2|AP2A1_HUMAN	68.53	1	1	1		105361	Isoform B of AP-2 complex subunit alpha-1 OS=Homo sapiens GN=AP2A1
1207	7083	Q04637-3|IF4G1_HUMAN	59.33	1	1	1		171512	Isoform B of Eukaryotic translation initiation factor 4 gamma 1 OS=Homo sapiens GN=EIF4G1
1115	6889	Q00325-2|MPCP_HUMAN	56.37	3	1	1		39959	Isoform B of Phosphate carrier protein mitochondrial OS=Homo sapiens GN=SLC25A3
469	379	Q9UN86-2|G3BP2_HUMAN	92.69	4	2	1		50817	Isoform B of Ras GTPase-activating protein-binding protein 2 OS=Homo sapiens GN=G3BP2
310	491	Q92598-2|HS105_HUMAN	113.18	3	3	2		92116	Isoform Beta of Heat shock protein 105 kDa OS=Homo sapiens GN=HSPH1
1169	7006	P42224-2|STAT1_HUMAN	47.49	2	1	1		83043	Isoform Beta of Signal transducer and activator of transcription 1-alpha/beta OS=Homo sapiens GN=STAT1
628	6459	Q14134-2|TRI29_HUMAN	87.12	3	2	2		63844	Isoform Beta of Tripartite motif-containing protein 29 OS=Homo sapiens GN=TRIM29
1156	6698	Q10567-3|AP1B1_HUMAN	60.28	1	1	1		103564	Isoform C of AP-1 complex subunit beta-1 OS=Homo sapiens GN=AP1B1
1207	4524	Q04637-4|IF4G1_HUMAN	59.33	1	1	1		166618	Isoform C of Eukaryotic translation initiation factor 4 gamma 1 OS=Homo sapiens GN=EIF4G1
697	1263	P18583-4|SON_HUMAN	35.77	0	1	1		252251	Isoform C of Protein SON OS=Homo sapiens GN=SON
737	6703	P09543-2|CN37_HUMAN	50.69	2	1	1		45099	Isoform CNPI of 2' 3'-cyclic-nucleotide 3'-phosphodiesterase OS=Homo sapiens GN=CNP
1271	463	P07954-2|FUMH_HUMAN	49.58	1	1	1		50213	Isoform Cytoplasmic of Fumarate hydratase mitochondrial OS=Homo sapiens GN=FH
1207	7078	Q04637-5|IF4G1_HUMAN	59.33	1	1	1		158516	Isoform D of Eukaryotic translation initiation factor 4 gamma 1 OS=Homo sapiens GN=EIF4G1
697	1276	P18583-5|SON_HUMAN	35.77	0	1	1		267032	Isoform D of Protein SON OS=Homo sapiens GN=SON
611	543	P02788-2|TRFL_HUMAN	104.51	3	2	2	Carboxymethyl	73161	Isoform DeltaLf of Lactotransferrin OS=Homo sapiens GN=LTF
1207	4523	Q04637-6|IF4G1_HUMAN	59.33	1	1	1		154804	Isoform E of Eukaryotic translation initiation factor 4 gamma 1 OS=Homo sapiens GN=EIF4G1
342	6332	Q01844-2|EWS_HUMAN	150.95	5	2	2		61217	Isoform EWS-B of RNA-binding protein EWS OS=Homo sapiens GN=EWSR1
247	6210	P39748-2|FEN1_HUMAN	109.7	11	3	3		35673	Isoform FENMIT of Flap endonuclease 1 OS=Homo sapiens GN=FEN1
697	1267	P18583-7|SON_HUMAN	35.77	0	1	1		259592	Isoform G of Protein SON OS=Homo sapiens GN=SON
318	6258	P42167-2|LAP2B_HUMAN	126.51	8	2	2		38738	Isoform Gamma of Lamina-associated polypeptide 2 isoforms beta/gamma OS=Homo sapiens GN=TMPO
426	6313	P52701-2|MSH6_HUMAN	84.79	2	2	2		120562	Isoform GTBP-alt of DNA mismatch repair protein Msh6 OS=Homo sapiens GN=MSH6
697	1277	P18583-9|SON_HUMAN	35.77	0	1	1		268090	Isoform I of Protein SON OS=Homo sapiens GN=SON
697	1261	P18583-10|SON_HUMAN	35.77	0	1	1		247820	Isoform J of Protein SON OS=Homo sapiens GN=SON
1214	7107	P22570-2|ADRO_HUMAN	42.13	2	1	1		54479	Isoform Long of NADPH:adrenodoxin oxidoreductase mitochondrial OS=Homo sapiens GN=FDXR
629	6461	P54136-2|SYRC_HUMAN	82.08	3	2	2		67141	Isoform Monomeric of Arginine--tRNA ligase cytoplasmic OS=Homo sapiens GN=RARS
1146	6961	P54886-2|P5CS_HUMAN	74.69	1	1	1		87089	Isoform Short of Delta-1-pyrroline-5-carboxylate synthase OS=Homo sapiens GN=ALDH18A1
298	6199	O95793-2|STAU1_HUMAN	158.73	7	3	3		54934	Isoform Short of Double-stranded RNA-binding protein Staufen homolog 1 OS=Homo sapiens GN=STAU1
1106	6871	Q9UNN5-2|FAF1_HUMAN	64.94	2	1	1		56934	Isoform Short of FAS-associated factor 1 OS=Homo sapiens GN=FAF1
1216	7102	P30419-2|NMT1_HUMAN	54.86	2	1	1		48141	Isoform Short of Glycylpeptide N-tetradecanoyltransferase 1 OS=Homo sapiens GN=NMT1
504	6709	P60660-2|MYL6_HUMAN	77.12	9	1	1		16961	Isoform Smooth muscle of Myosin light polypeptide 6 OS=Homo sapiens GN=MYL6
1173	7013	Q13247-3|SRSF6_HUMAN	53.91	3	1	1		38419	Isoform SRP55-3 of Serine/arginine-rich splicing factor 6 OS=Homo sapiens GN=SRSF6
636	6471	Q9NSE4|SYIM_HUMAN	84.55	2	2	2		113791	Isoleucine--tRNA ligase mitochondrial OS=Homo sapiens GN=IARS2 PE=1 SV=2
36	267	P13646|K1C13_HUMAN	176.72	14	8	1	Deamidation (NQ); Pyro-glu from Q	49588	Keratin type I cytoskeletal 13 OS=Homo sapiens GN=KRT13 PE=1 SV=4
35	30	Q04695|K1C17_HUMAN	240.04	25	12	1	Oxidation (M); Deamidation (NQ); Sodium adduct	48106	Keratin type I cytoskeletal 17 OS=Homo sapiens GN=KRT17 PE=1 SV=2
92	142	P05783|K1C18_HUMAN	226.5	25	9	7		48058	Keratin type I cytoskeletal 18 OS=Homo sapiens GN=KRT18 PE=1 SV=2
103	235	P19013|K2C4_HUMAN	169.28	10	6	2		57285	Keratin type II cytoskeletal 4 OS=Homo sapiens GN=KRT4 PE=1 SV=4
29	34	P02538|K2C6A_HUMAN	270.45	27	17	1	Phosphorylation (STY); Replacement of 2 protons by calcium	60045	Keratin type II cytoskeletal 6A OS=Homo sapiens GN=KRT6A PE=1 SV=3
22	32	P04259|K2C6B_HUMAN	272.55	27	17	1	Phosphorylation (STY); Replacement of 2 protons by calcium	60067	Keratin type II cytoskeletal 6B OS=Homo sapiens GN=KRT6B PE=1 SV=5
109	639	Q3SY84|K2C71_HUMAN	97.65	7	4	1	Methylation; Ubiquitin	57292	Keratin type II cytoskeletal 71 OS=Homo sapiens GN=KRT71 PE=1 SV=3
175	640	Q7RTS7|K2C74_HUMAN	103.54	8	5	2	Proline oxidation to pyrrolidinone; Mutation	57865	Keratin type II cytoskeletal 74 OS=Homo sapiens GN=KRT74 PE=1 SV=2
723	6674	Q9HA64|KT3K_HUMAN	72.07	4	1	1		34412	Ketosamine-3-kinase OS=Homo sapiens GN=FN3KRP PE=1 SV=2
461	6490	Q07666|KHDR1_HUMAN	117.58	5	2	1		48227	KH domain-containing RNA-binding signal transduction-associated protein 1 OS=Homo sapiens GN=KHDRBS1 PE=1 SV=1
327	6281	Q86UP2|KTN1_HUMAN	83.9	2	2	2		156275	Kinectin OS=Homo sapiens GN=KTN1 PE=1 SV=1
158	6110	P33176|KINH_HUMAN	191.81	7	6	4		109685	Kinesin-1 heavy chain OS=Homo sapiens GN=KIF5B PE=1 SV=1
611	546	P02788|TRFL_HUMAN	104.51	3	2	2	Carboxymethyl	78182	Lactotransferrin OS=Homo sapiens GN=LTF PE=1 SV=6
318	6260	P42166|LAP2A_HUMAN	126.51	4	2	2		75492	Lamina-associated polypeptide 2 isoform alpha OS=Homo sapiens GN=TMPO PE=1 SV=2
318	6259	P42167|LAP2B_HUMAN	126.51	6	2	2		50670	Lamina-associated polypeptide 2 isoforms beta/gamma OS=Homo sapiens GN=TMPO PE=1 SV=2
91	324	P20700|LMNB1_HUMAN	205.99	12	7	7	Deamidation (NQ)	66408	Lamin-B1 OS=Homo sapiens GN=LMNB1 PE=1 SV=2
322	152	Q03252|LMNB2_HUMAN	101.05	4	2	2		67689	Lamin-B2 OS=Homo sapiens GN=LMNB2 PE=1 SV=3
1043	6726	Q9NRN7|ADPPT_HUMAN	99.27	5	1	1		35776	L-aminoadipate-semialdehyde dehydrogenase-phosphopantetheinyl transferase OS=Homo sapiens GN=AASDHPPT PE=1 SV=2
206	6153	Q6PKG0|LARP1_HUMAN	170.93	5	4	4		123510	La-related protein 1 OS=Homo sapiens GN=LARP1 PE=1 SV=2
1044	6727	Q01650|LAT1_HUMAN	99.54	4	1	1		55010	Large neutral amino acids transporter small subunit 1 OS=Homo sapiens GN=SLC7A5 PE=1 SV=2
331	699	Q86V48|LUZP1_HUMAN	83.84	1	1	1		120275	Leucine zipper protein 1 OS=Homo sapiens GN=LUZP1 PE=1 SV=2
475	6542	P42704|LPPRC_HUMAN	80.63	1	2	2		157904	Leucine-rich PPR motif-containing protein mitochondrial OS=Homo sapiens GN=LRPPRC PE=1 SV=3
1240	7166	Q5VZK9|LR16A_HUMAN	52.59	1	1	1		151556	Leucine-rich repeat-containing protein 16A OS=Homo sapiens GN=LRRC16A PE=1 SV=1
1170	7009	Q8N1G4|LRC47_HUMAN	47.05	2	1	1		63473	Leucine-rich repeat-containing protein 47 OS=Homo sapiens GN=LRRC47 PE=1 SV=1
1263	7214	Q9P2J5|SYLC_HUMAN	43.04	1	1	1		134466	Leucine--tRNA ligase cytoplasmic OS=Homo sapiens GN=LARS PE=1 SV=2
660	660	P07195|LDHB_HUMAN	78.54	6	2	1		36639	L-lactate dehydrogenase B chain OS=Homo sapiens GN=LDHB PE=1 SV=2
596	6395	O95573|ACSL3_HUMAN	114.83	4	2	2		80420	Long-chain-fatty-acid--CoA ligase 3 OS=Homo sapiens GN=ACSL3 PE=1 SV=3
1227	7141	P23490|LORI_HUMAN	39.98	3	1	1		25761	Loricrin OS=Homo sapiens GN=LOR PE=1 SV=2
210	6198	P05455|LA_HUMAN	145.4	9	4	4		46837	Lupus La protein OS=Homo sapiens GN=SSB PE=1 SV=2
1182	7032	P11279|LAMP1_HUMAN	50.65	2	1	1		44882	Lysosome-associated membrane glycoprotein 1 OS=Homo sapiens GN=LAMP1 PE=1 SV=3
1060	381	P61626|LYSC_HUMAN	88.5	8	1	1		16537	Lysozyme C OS=Homo sapiens GN=LYZ PE=1 SV=1
745	6785	P40121|CAPG_HUMAN	81.39	3	1	1	Oxidation (M)	38499	Macrophage-capping protein OS=Homo sapiens GN=CAPG PE=1 SV=2
140	6119	Q14764|MVP_HUMAN	178.89	6	6	6	Acetylation (Protein N-term)	99327	Major vault protein OS=Homo sapiens GN=MVP PE=1 SV=4
411	6261	P40925|MDHC_HUMAN	105.82	5	2	2		36426	Malate dehydrogenase cytoplasmic OS=Homo sapiens GN=MDH1 PE=1 SV=4
481	541	P40926|MDHM_HUMAN	74.54	4	2	2		35503	Malate dehydrogenase mitochondrial OS=Homo sapiens GN=MDH2 PE=1 SV=3
1145	6962	Q13724|MOGS_HUMAN	50.96	1	1	1		91918	Mannosyl-oligosaccharide glucosidase OS=Homo sapiens GN=MOGS PE=1 SV=5
138	6109	P43243|MATR3_HUMAN	189.5	9	7	6	Deamidation (NQ)	94623	Matrin-3 OS=Homo sapiens GN=MATR3 PE=1 SV=2
16	4965	Q14676|MDC1_HUMAN	328.44	17	25	25	Deamidation (NQ)	226664	Mediator of DNA damage checkpoint protein 1 OS=Homo sapiens GN=MDC1 PE=1 SV=3
1193	7066	O00264|PGRC1_HUMAN	54.23	4	1	1		21671	Membrane-associated progesterone receptor component 1 OS=Homo sapiens GN=PGRMC1 PE=1 SV=3
656	6508	O94776|MTA2_HUMAN	90.75	3	2	2		75023	Metastasis-associated protein MTA2 OS=Homo sapiens GN=MTA2 PE=1 SV=1
1114	6894	Q9NZL9|MAT2B_HUMAN	56.09	4	1	1		37552	Methionine adenosyltransferase 2 subunit beta OS=Homo sapiens GN=MAT2B PE=1 SV=1
429	6318	P56192|SYMC_HUMAN	105.45	2	2	2		101116	Methionine--tRNA ligase cytoplasmic OS=Homo sapiens GN=MARS PE=1 SV=2
1050	6737	Q15691|MARE1_HUMAN	80.67	7	1	1		29999	Microtubule-associated protein RP/EB family member 1 OS=Homo sapiens GN=MAPRE1 PE=1 SV=3
1080	6800	Q15785|TOM34_HUMAN	64.22	6	1	1		34559	Mitochondrial import receptor subunit TOM34 OS=Homo sapiens GN=TOMM34 PE=1 SV=2
1164	6999	O96008|TOM40_HUMAN	66.97	2	1	1		37893	Mitochondrial import receptor subunit TOM40 homolog OS=Homo sapiens GN=TOMM40 PE=1 SV=1
1130	6932	Q10713|MPPA_HUMAN	63.44	2	1	1		58253	Mitochondrial-processing peptidase subunit alpha OS=Homo sapiens GN=PMPCA PE=1 SV=2
1253	7201	O75439|MPPB_HUMAN	38.17	1	1	1		54366	Mitochondrial-processing peptidase subunit beta OS=Homo sapiens GN=PMPCB PE=1 SV=2
1162	7000	P28482|MK01_HUMAN	60.98	2	1	1		41390	Mitogen-activated protein kinase 1 OS=Homo sapiens GN=MAPK1 PE=1 SV=3
716	6661	O43684|BUB3_HUMAN	81.21	4	1	1		37155	Mitotic checkpoint protein BUB3 OS=Homo sapiens GN=BUB3 PE=1 SV=1
233	3502	P22234|PUR6_HUMAN	163.12	10	5	5	Acetylation (Protein N-term)	47079	Multifunctional protein ADE2 OS=Homo sapiens GN=PAICS PE=1 SV=3
94	4876	Q9NZM1|MYOF_HUMAN	178.18	4	6	6		234706	Myoferlin OS=Homo sapiens GN=MYOF PE=1 SV=1
482	402	Q5VU43|MYOME_HUMAN	58.77	1	2	1		265077	Myomegalin OS=Homo sapiens GN=PDE4DIP PE=1 SV=1
504	6710	P14649|MYL6B_HUMAN	77.12	6	1	1		22764	Myosin light chain 6B OS=Homo sapiens GN=MYL6B PE=1 SV=1
504	6708	P60660|MYL6_HUMAN	77.12	9	1	1		16930	Myosin light polypeptide 6 OS=Homo sapiens GN=MYL6 PE=1 SV=2
619	3130	P19105|ML12A_HUMAN	92.09	11	2	2		19794	Myosin regulatory light chain 12A OS=Homo sapiens GN=MYL12A PE=1 SV=2
619	3131	O14950|ML12B_HUMAN	92.09	11	2	2		19779	Myosin regulatory light chain 12B OS=Homo sapiens GN=MYL12B PE=1 SV=2
58	162	Q7Z406|MYH14_HUMAN	187.93	4	8	2	Pyro-glu from Q	227868	Myosin-14 OS=Homo sapiens GN=MYH14 PE=1 SV=2
1058	6755	O95865|DDAH2_HUMAN	73.06	5	1	1		29644	N(G) N(G)-dimethylarginine dimethylaminohydrolase 2 OS=Homo sapiens GN=DDAH2 PE=1 SV=1
1151	6981	Q8NFW8|NEUA_HUMAN	50.14	2	1	1		48379	N-acylneuraminate cytidylyltransferase OS=Homo sapiens GN=CMAS PE=1 SV=2
1098	6855	O75489|NDUS3_HUMAN	60.03	5	1	1		30242	NADH dehydrogenase [ubiquinone] iron-sulfur protein 3 mitochondrial OS=Homo sapiens GN=NDUFS3 PE=1 SV=1
671	6543	O00217|NDUS8_HUMAN	78.98	6	1	1		23705	NADH dehydrogenase [ubiquinone] iron-sulfur protein 8 mitochondrial OS=Homo sapiens GN=NDUFS8 PE=1 SV=1
658	6512	P28331|NDUS1_HUMAN	73.8	2	2	2		79468	NADH-ubiquinone oxidoreductase 75 kDa subunit mitochondrial OS=Homo sapiens GN=NDUFS1 PE=1 SV=3
1119	6901	P48163|MAOX_HUMAN	57.1	2	1	1		64150	NADP-dependent malic enzyme OS=Homo sapiens GN=ME1 PE=1 SV=1
1214	7106	P22570|ADRO_HUMAN	42.13	2	1	1		53837	NADPH:adrenodoxin oxidoreductase mitochondrial OS=Homo sapiens GN=FDXR PE=1 SV=3
1181	7055	Q9BXJ9|NAA15_HUMAN	62.18	1	1	1		101272	N-alpha-acetyltransferase 15 NatA auxiliary subunit OS=Homo sapiens GN=NAA15 PE=1 SV=1
472	2847	Q09666|AHNK_HUMAN	50.48	0	1	1		629114	Neuroblast differentiation-associated protein AHNAK OS=Homo sapiens GN=AHNAK PE=1 SV=2
589	579	Q15758|AAAT_HUMAN	149.18	7	2	2		56598	Neutral amino acid transporter B(0) OS=Homo sapiens GN=SLC1A5 PE=1 SV=2
632	6465	O15226|NKRF_HUMAN	77.94	3	2	2		77673	NF-kappa-B-repressing factor OS=Homo sapiens GN=NKRF PE=1 SV=2
1109	6874	P05114|HMGN1_HUMAN	57.91	13	1	1		10659	Non-histone chromosomal protein HMG-14 OS=Homo sapiens GN=HMGN1 PE=1 SV=3
1166	444	P05204|HMGN2_HUMAN	48.16	17	1	1		9393	Non-histone chromosomal protein HMG-17 OS=Homo sapiens GN=HMGN2 PE=1 SV=3
50	234	Q15233|NONO_HUMAN	256.41	28	13	11	Acetylation (Protein N-term)	54232	Non-POU domain-containing octamer-binding protein OS=Homo sapiens GN=NONO PE=1 SV=4
1219	7137	P49321|NASP_HUMAN	49.02	1	1	1		85238	Nuclear autoantigenic sperm protein OS=Homo sapiens GN=NASP PE=1 SV=2
606	386	Q9Y266|NUDC_HUMAN	101.88	6	2	2		38243	Nuclear migration protein nudC OS=Homo sapiens GN=NUDC PE=1 SV=1
96	1421	Q14980|NUMA1_HUMAN	184.93	3	6	6		238257	Nuclear mitotic apparatus protein 1 OS=Homo sapiens GN=NUMA1 PE=1 SV=2
464	6497	Q8N1F7|NUP93_HUMAN	67.64	2	2	2		93488	Nuclear pore complex protein Nup93 OS=Homo sapiens GN=NUP93 PE=1 SV=2
586	6353	P67809|YBOX1_HUMAN	144.73	13	2	2		35924	Nuclease-sensitive element-binding protein 1 OS=Homo sapiens GN=YBX1 PE=1 SV=3
495	6620	Q9BZE4|NOG1_HUMAN	84.44	2	1	1		73965	Nucleolar GTP-binding protein 1 OS=Homo sapiens GN=GTPBP4 PE=1 SV=3
1226	7140	Q9Y3C1|NOP16_HUMAN	48.55	4	1	1		21188	Nucleolar protein 16 OS=Homo sapiens GN=NOP16 PE=1 SV=2
25	305	P19338|NUCL_HUMAN	250.59	23	17	16	Deamidation (NQ); Phosphorylation (STY)	76615	Nucleolin OS=Homo sapiens GN=NCL PE=1 SV=3
1135	6945	Q01085|TIAR_HUMAN	51.95	3	1	1		41591	Nucleolysin TIAR OS=Homo sapiens GN=TIAL1 PE=1 SV=1
59	3076	P06748|NPM_HUMAN	206.56	30	11	11	Deamidation (NQ)	32575	Nucleophosmin OS=Homo sapiens GN=NPM1 PE=1 SV=2
450	6394	P22392|NDKB_HUMAN	103.05	18	2	2		17298	Nucleoside diphosphate kinase B OS=Homo sapiens GN=NME2 PE=1 SV=1
264	5154	Q12830|BPTF_HUMAN	49.96	0	1	1	Carbamidomethylation	338262	Nucleosome-remodeling factor subunit BPTF OS=Homo sapiens GN=BPTF PE=1 SV=3
1131	6933	Q8WVJ2|NUDC2_HUMAN	53.4	6	1	1		17676	NudC domain-containing protein 2 OS=Homo sapiens GN=NUDCD2 PE=1 SV=1
643	3185	Q9NTK5|OLA1_HUMAN	77.07	4	2	2		44744	Obg-like ATPase 1 OS=Homo sapiens GN=OLA1 PE=1 SV=2
485	6625	P04181|OAT_HUMAN	111.9	4	2	2		48535	Ornithine aminotransferase mitochondrial OS=Homo sapiens GN=OAT PE=1 SV=1
659	6514	Q8N6M0|OTU6B_HUMAN	79.72	6	2	1		33813	OTU domain-containing protein 6B OS=Homo sapiens GN=OTUD6B PE=1 SV=1
333	6295	O14908|GIPC1_HUMAN	144.07	8	2	2		36049	PDZ domain-containing protein GIPC1 OS=Homo sapiens GN=GIPC1 PE=1 SV=2
1057	6747	P23284|PPIB_HUMAN	76.14	6	1	1		23743	Peptidyl-prolyl cis-trans isomerase B OS=Homo sapiens GN=PPIB PE=1 SV=2
1185	7034	Q13451|FKBP5_HUMAN	51.62	2	1	1		51212	Peptidyl-prolyl cis-trans isomerase FKBP5 OS=Homo sapiens GN=FKBP5 PE=1 SV=2
1066	6771	Q14318|FKBP8_HUMAN	68.49	4	1	1		44562	Peptidyl-prolyl cis-trans isomerase FKBP8 OS=Homo sapiens GN=FKBP8 PE=1 SV=2
439	1622	Q15154|PCM1_HUMAN	73.76	1	2	2		228531	Pericentriolar material 1 protein OS=Homo sapiens GN=PCM1 PE=1 SV=4
633	612	P32119|PRDX2_HUMAN	95.09	9	2	2		21892	Peroxiredoxin-2 OS=Homo sapiens GN=PRDX2 PE=1 SV=5
460	6323	P30041|PRDX6_HUMAN	101.02	7	3	3		25035	Peroxiredoxin-6 OS=Homo sapiens GN=PRDX6 PE=1 SV=3
1115	6890	Q00325|MPCP_HUMAN	56.37	3	1	1		40095	Phosphate carrier protein mitochondrial OS=Homo sapiens GN=SLC25A3 PE=1 SV=2
1180	7049	Q16822|PCKGM_HUMAN	54.56	1	1	1		70730	Phosphoenolpyruvate carboxykinase [GTP] mitochondrial OS=Homo sapiens GN=PCK2 PE=1 SV=3
214	6196	P36871|PGM1_HUMAN	137.84	7	3	3		61449	Phosphoglucomutase-1 OS=Homo sapiens GN=PGM1 PE=1 SV=3
1048	6733	P18669|PGAM1_HUMAN	82.11	8	1	1		28804	Phosphoglycerate mutase 1 OS=Homo sapiens GN=PGAM1 PE=1 SV=2
1086	6815	Q8IV08|PLD3_HUMAN	66.93	2	1	1		54705	Phospholipase D3 OS=Homo sapiens GN=PLD3 PE=1 SV=1
598	653	Q9H307|PININ_HUMAN	96.41	3	2	2		81614	Pinin OS=Homo sapiens GN=PNN PE=1 SV=4
1205	4897	Q13835|PKP1_HUMAN	42.68	1	1	1		82861	Plakophilin-1 OS=Homo sapiens GN=PKP1 PE=1 SV=2
198	158	Q8NC51|PAIRB_HUMAN	158.94	14	4	4		44965	Plasminogen activator inhibitor 1 RNA-binding protein OS=Homo sapiens GN=SERBP1 PE=1 SV=2
1229	7146	Q14651|PLSI_HUMAN	38.86	2	1	1		70254	Plastin-1 OS=Homo sapiens GN=PLS1 PE=1 SV=2
387	454	P13797|PLST_HUMAN	131.21	6	3	2		70811	Plastin-3 OS=Homo sapiens GN=PLS3 PE=1 SV=4
126	368	Q15149|PLEC_HUMAN	102.08	1	4	3		531796	Plectin OS=Homo sapiens GN=PLEC PE=1 SV=3
229	3092	P09874|PARP1_HUMAN	161.71	4	4	4		113084	Poly [ADP-ribose] polymerase 1 OS=Homo sapiens GN=PARP1 PE=1 SV=4
1206	7074	Q9NX46|ARHL2_HUMAN	43.71	2	1	1		38947	Poly(ADP-ribose) glycohydrolase ARH3 OS=Homo sapiens GN=ADPRHL2 PE=1 SV=1
326	3089	Q15365|PCBP1_HUMAN	133.89	8	2	1		37498	Poly(rC)-binding protein 1 OS=Homo sapiens GN=PCBP1 PE=1 SV=2
325	6276	Q15366|PCBP2_HUMAN	138.7	8	2	1		38580	Poly(rC)-binding protein 2 OS=Homo sapiens GN=PCBP2 PE=1 SV=1
80	426	P11940|PABP1_HUMAN	254.83	15	8	5	Dimethylation; Pyro-glu from Q	70671	Polyadenylate-binding protein 1 OS=Homo sapiens GN=PABPC1 PE=1 SV=2
594	1766	Q86U42|PABP2_HUMAN	132.17	9	2	2	Acetylation (Protein N-term)	32749	Polyadenylate-binding protein 2 OS=Homo sapiens GN=PABPN1 PE=1 SV=3
225	6128	Q9BY77|PDIP3_HUMAN	157.06	12	4	4		46089	Polymerase delta-interacting protein 3 OS=Homo sapiens GN=POLDIP3 PE=1 SV=2
1254	7203	Q6NZI2|PTRF_HUMAN	34.82	2	1	1		43476	Polymerase I and transcript release factor OS=Homo sapiens GN=PTRF PE=1 SV=1
343	6913	P26599|PTBP1_HUMAN	146.69	6	3	3	Oxidation (M); Acetylation (Protein N-term)	57221	Polypyrimidine tract-binding protein 1 OS=Homo sapiens GN=PTBP1 PE=1 SV=1
417	6286	Q8TCS8|PNPT1_HUMAN	64.42	2	2	2		85951	Polyribonucleotide nucleotidyltransferase 1 mitochondrial OS=Homo sapiens GN=PNPT1 PE=1 SV=2
746	3155	Q9UMS4|PRP19_HUMAN	59.19	3	1	1		55181	Pre-mRNA-processing factor 19 OS=Homo sapiens GN=PRPF19 PE=1 SV=1
679	6566	O75400|PR40A_HUMAN	69.38	1	1	1		108805	Pre-mRNA-processing factor 40 homolog A OS=Homo sapiens GN=PRPF40A PE=1 SV=2
1136	6948	O94906|PRP6_HUMAN	50.65	1	1	1		106925	Pre-mRNA-processing factor 6 OS=Homo sapiens GN=PRPF6 PE=1 SV=1
238	6170	Q6P2Q9|PRP8_HUMAN	119.88	1	3	3		273599	Pre-mRNA-processing-splicing factor 8 OS=Homo sapiens GN=PRPF8 PE=1 SV=2
84	1913	Q92841|DDX17_HUMAN	228.82	10	7	4	Oxidation (M)	80273	Probable ATP-dependent RNA helicase DDX17 OS=Homo sapiens GN=DDX17 PE=1 SV=2
112	6100	P17844|DDX5_HUMAN	200.77	11	7	4	Oxidation (M)	69148	Probable ATP-dependent RNA helicase DDX5 OS=Homo sapiens GN=DDX5 PE=1 SV=1
1196	7059	P49590|SYHM_HUMAN	47.19	2	1	1		56888	Probable histidine--tRNA ligase mitochondrial OS=Homo sapiens GN=HARS2 PE=1 SV=1
1048	6732	Q8N0Y7|PGAM4_HUMAN	82.11	8	1	1		28777	Probable phosphoglycerate mutase 4 OS=Homo sapiens GN=PGAM4 PE=2 SV=1
1124	6910	Q99848|EBP2_HUMAN	59.94	3	1	1		34852	Probable rRNA-processing protein EBP2 OS=Homo sapiens GN=EBNA1BP2 PE=1 SV=2
447	485	P07737|PROF1_HUMAN	143.23	20	2	2	Deamidation (NQ)	15054	Profilin-1 OS=Homo sapiens GN=PFN1 PE=1 SV=2
1197	7056	Q8WUM4|PDC6I_HUMAN	59.53	1	1	1		96023	Programmed cell death 6-interacting protein OS=Homo sapiens GN=PDCD6IP PE=1 SV=1
1097	6851	Q99623|PHB2_HUMAN	60.68	4	1	1		33296	Prohibitin-2 OS=Homo sapiens GN=PHB2 PE=1 SV=2
177	532	Q9UQ80|PA2G4_HUMAN	169.28	12	5	5	Acetylation (Protein N-term); Phosphorylation (STY)	43787	Proliferation-associated protein 2G4 OS=Homo sapiens GN=PA2G4 PE=1 SV=3
734	6696	Q15185|TEBP_HUMAN	66.39	6	1	1		18697	Prostaglandin E synthase 3 OS=Homo sapiens GN=PTGES3 PE=1 SV=1
1075	6794	P25788|PSA3_HUMAN	68.53	5	1	1		28433	Proteasome subunit alpha type-3 OS=Homo sapiens GN=PSMA3 PE=1 SV=2
431	6322	P28066|PSA5_HUMAN	99.17	10	2	2		26411	Proteasome subunit alpha type-5 OS=Homo sapiens GN=PSMA5 PE=1 SV=3
1218	7128	O14744|ANM5_HUMAN	49.6	1	1	1		72684	Protein arginine N-methyltransferase 5 OS=Homo sapiens GN=PRMT5 PE=1 SV=4
312	6239	O60610|DIAP1_HUMAN	122.74	3	3	3		141347	Protein diaphanous homolog 1 OS=Homo sapiens GN=DIAPH1 PE=1 SV=2
141	390	P30101|PDIA3_HUMAN	202.56	14	6	6		56782	Protein disulfide-isomerase A3 OS=Homo sapiens GN=PDIA3 PE=1 SV=4
334	6298	P13667|PDIA4_HUMAN	85.81	3	2	2		72933	Protein disulfide-isomerase A4 OS=Homo sapiens GN=PDIA4 PE=1 SV=2
307	2829	Q15084|PDIA6_HUMAN	137.03	9	4	4		48121	Protein disulfide-isomerase A6 OS=Homo sapiens GN=PDIA6 PE=1 SV=1
1141	6957	Q6SJ93|F111B_HUMAN	63.4	1	1	1		84674	Protein FAM111B OS=Homo sapiens GN=FAM111B PE=1 SV=1
1113	6886	Q14320|FA50A_HUMAN	56.37	4	1	1		40242	Protein FAM50A OS=Homo sapiens GN=FAM50A PE=1 SV=2
1113	6885	Q9Y247|FA50B_HUMAN	56.37	4	1	1		38709	Protein FAM50B OS=Homo sapiens GN=FAM50B PE=1 SV=1
1056	6745	Q52LJ0|FA98B_HUMAN	89.94	4	1	1		37191	Protein FAM98B OS=Homo sapiens GN=FAM98B PE=1 SV=1
217	2119	Q13045|FLII_HUMAN	148.01	2	2	2		144751	Protein flightless-1 homolog OS=Homo sapiens GN=FLII PE=1 SV=2
388	6225	O75323|NIPS2_HUMAN	119.27	10	3	3		33743	Protein NipSnap homolog 2 OS=Homo sapiens GN=GBAS PE=1 SV=1
678	6562	O15355|PPM1G_HUMAN	63.48	2	1	1		59272	Protein phosphatase 1G OS=Homo sapiens GN=PPM1G PE=1 SV=1
1199	7095	Q9Y570|PPME1_HUMAN	55.11	2	1	1		42315	Protein phosphatase methylesterase 1 OS=Homo sapiens GN=PPME1 PE=1 SV=3
437	3136	Q8WVV4|POF1B_HUMAN	74.87	2	1	1		68065	Protein POF1B OS=Homo sapiens GN=POF1B PE=1 SV=3
53	1088	Q9Y520|PRC2C_HUMAN	231.38	5	13	12	Deamidation (NQ); Mutation	316911	Protein PRRC2C OS=Homo sapiens GN=PRRC2C PE=1 SV=4
1188	7043	Q13123|RED_HUMAN	44.8	3	1	1		65602	Protein Red OS=Homo sapiens GN=IK PE=1 SV=3
1100	6858	Q7L099|RUFY3_HUMAN	77.05	2	1	1		52965	Protein RUFY3 OS=Homo sapiens GN=RUFY3 PE=1 SV=1
634	582	P06703|S10A6_HUMAN	72.75	17	2	2		10180	Protein S100-A6 OS=Homo sapiens GN=S100A6 PE=1 SV=1
1228	2226	Q6IQ49|SDE2_HUMAN	39.34	2	1	1		49742	Protein SDE2 homolog OS=Homo sapiens GN=SDE2 PE=1 SV=1
695	6616	Q01105|SET_HUMAN	43.19	4	1	1		33489	Protein SET OS=Homo sapiens GN=SET PE=1 SV=3
695	6617	P0DME0|SETLP_HUMAN	43.19	4	1	1		34882	Protein SETSIP OS=Homo sapiens GN=SETSIP PE=1 SV=1
357	586	Q8TF72|SHRM3_HUMAN	56.51	0	1	1		216856	Protein Shroom3 OS=Homo sapiens GN=SHROOM3 PE=1 SV=2
697	1270	P18583|SON_HUMAN	35.77	0	1	1		263827	Protein SON OS=Homo sapiens GN=SON PE=1 SV=4
12	6105	Q92734|TFG_HUMAN	312.02	33	12	11	Oxidation (M); Acetylation (Protein N-term); Deamidation (NQ); Dehydration; Dimethylation; 5 more	43448	Protein TFG OS=Homo sapiens GN=TFG PE=1 SV=2
644	6487	O15027|SC16A_HUMAN	76.69	1	2	2		233515	Protein transport protein Sec16A OS=Homo sapiens GN=SEC16A PE=1 SV=3
1071	2935	P53992|SC24C_HUMAN	79.58	1	1	1		118325	Protein transport protein Sec24C OS=Homo sapiens GN=SEC24C PE=1 SV=3
1068	6790	O94979|SC31A_HUMAN	71.83	1	1	1		133015	Protein transport protein Sec31A OS=Homo sapiens GN=SEC31A PE=1 SV=3
1104	6867	P60468|SC61B_HUMAN	63.79	10	1	1		9974	Protein transport protein Sec61 subunit beta OS=Homo sapiens GN=SEC61B PE=1 SV=2
1139	6951	Q9Y2J8|PADI2_HUMAN	62.28	2	1	1		75564	Protein-arginine deiminase type-2 OS=Homo sapiens GN=PADI2 PE=1 SV=2
1128	6926	P12931|SRC_HUMAN	84.16	2	1	1		59835	Proto-oncogene tyrosine-protein kinase Src OS=Homo sapiens GN=SRC PE=1 SV=3
1046	6729	P00491|PNPH_HUMAN	86.28	6	1	1		32118	Purine nucleoside phosphorylase OS=Homo sapiens GN=PNP PE=1 SV=2
647	6496	Q5JNZ5|RS26L_HUMAN	81.2	14	2	2		13002	Putative 40S ribosomal protein S26-like 1 OS=Homo sapiens GN=RPS26P11 PE=5 SV=1
602	4365	Q9HCE1|MOV10_HUMAN	109.88	2	2	2		113671	Putative helicase MOV-10 OS=Homo sapiens GN=MOV10 PE=1 SV=2
396	6232	B2RPK0|HGB1A_HUMAN	88.83	12	3	1		24238	Putative high mobility group protein B1-like 1 OS=Homo sapiens GN=HMGB1P1 PE=5 SV=1
1237	74	A6NCN2|KR87P_HUMAN	37.54	4	1	1		29117	Putative keratin-87 protein OS=Homo sapiens GN=KRT87P PE=5 SV=4
450	6392	O60361|NDK8_HUMAN	103.05	20	2	2		15529	Putative nucleoside diphosphate kinase OS=Homo sapiens GN=NME2P1 PE=5 SV=1
159	6112	O43143|DHX15_HUMAN	178.45	8	7	6		90933	Putative pre-mRNA-splicing factor ATP-dependent RNA helicase DHX15 OS=Homo sapiens GN=DHX15 PE=1 SV=2
321	2978	P46087|NOP2_HUMAN	103.35	3	2	2		89302	Putative ribosomal RNA methyltransferase NOP2 OS=Homo sapiens GN=NOP2 PE=1 SV=2
1083	6806	Q5JXB2|UE2NL_HUMAN	82.71	7	1	1		17377	Putative ubiquitin-conjugating enzyme E2 N-like OS=Homo sapiens GN=UBE2NL PE=1 SV=1
1153	619	O00764|PDXK_HUMAN	49.69	3	1	1		35102	Pyridoxal kinase OS=Homo sapiens GN=PDXK PE=1 SV=1
703	6637	P11177|ODPB_HUMAN	76.1	3	1	1		39233	Pyruvate dehydrogenase E1 component subunit beta mitochondrial OS=Homo sapiens GN=PDHB PE=1 SV=3
1150	6978	Q9H974|QTRD1_HUMAN	51.28	2	1	1		46713	Queuine tRNA-ribosyltransferase subunit QTRTD1 OS=Homo sapiens GN=QTRTD1 PE=1 SV=1
299	3079	P31150|GDIA_HUMAN	110.39	8	3	2		50583	Rab GDP dissociation inhibitor alpha OS=Homo sapiens GN=GDI1 PE=1 SV=2
155	419	P50395|GDIB_HUMAN	179.89	17	7	6		50663	Rab GDP dissociation inhibitor beta OS=Homo sapiens GN=GDI2 PE=1 SV=2
1168	7005	P04049|RAF1_HUMAN	49	2	1	1		73052	RAF proto-oncogene serine/threonine-protein kinase OS=Homo sapiens GN=RAF1 PE=1 SV=1
666	505	Q13283|G3BP1_HUMAN	81.98	3	2	1		52164	Ras GTPase-activating protein-binding protein 1 OS=Homo sapiens GN=G3BP1 PE=1 SV=1
469	380	Q9UN86|G3BP2_HUMAN	92.69	4	2	1		54121	Ras GTPase-activating protein-binding protein 2 OS=Homo sapiens GN=G3BP2 PE=1 SV=2
200	6145	P46940|IQGA1_HUMAN	134.22	3	6	5		189251	Ras GTPase-activating-like protein IQGAP1 OS=Homo sapiens GN=IQGAP1 PE=1 SV=1
304	578	P61026|RAB10_HUMAN	130.19	17	3	1		22541	Ras-related protein Rab-10 OS=Homo sapiens GN=RAB10 PE=1 SV=1
399	3148	P62820|RAB1A_HUMAN	115.55	14	3	1		22678	Ras-related protein Rab-1A OS=Homo sapiens GN=RAB1A PE=1 SV=3
1149	6965	Q9UL25|RAB21_HUMAN	50.53	4	1	1		24348	Ras-related protein Rab-21 OS=Homo sapiens GN=RAB21 PE=1 SV=3
605	6420	P20340|RAB6A_HUMAN	96.38	10	2	1		23593	Ras-related protein Rab-6A OS=Homo sapiens GN=RAB6A PE=1 SV=3
1093	6838	P51149|RAB7A_HUMAN	66.59	5	1	1		23490	Ras-related protein Rab-7a OS=Homo sapiens GN=RAB7A PE=1 SV=1
1092	6848	P62834|RAP1A_HUMAN	63.41	6	1	1		20987	Ras-related protein Rap-1A OS=Homo sapiens GN=RAP1A PE=1 SV=1
1092	6849	P61224|RAP1B_HUMAN	63.41	6	1	1		20825	Ras-related protein Rap-1b OS=Homo sapiens GN=RAP1B PE=1 SV=1
749	7089	P18754|RCC1_HUMAN	52.61	2	1	1		44969	Regulator of chromosome condensation OS=Homo sapiens GN=RCC1 PE=1 SV=1
130	6096	Q92900|RENT1_HUMAN	183.6	7	7	7		124345	Regulator of nonsense transcripts 1 OS=Homo sapiens GN=UPF1 PE=1 SV=2
712	7075	Q9HAU5|RENT2_HUMAN	58.48	1	1	1		147810	Regulator of nonsense transcripts 2 OS=Homo sapiens GN=UPF2 PE=1 SV=1
625	6454	P27694|RFA1_HUMAN	91.77	4	2	2		68138	Replication protein A 70 kDa DNA-binding subunit OS=Homo sapiens GN=RPA1 PE=1 SV=2
1157	6994	P49788|TIG1_HUMAN	60.97	3	1	1		33285	Retinoic acid receptor responder protein 1 OS=Homo sapiens GN=RARRES1 PE=1 SV=2
1177	7023	Q8IZV5|RDH10_HUMAN	51.54	3	1	1		38087	Retinol dehydrogenase 10 OS=Homo sapiens GN=RDH10 PE=1 SV=1
250	429	P52565|GDIR1_HUMAN	157.71	22	3	3		23207	Rho GDP-dissociation inhibitor 1 OS=Homo sapiens GN=ARHGDIA PE=1 SV=3
1102	6862	O76021|RL1D1_HUMAN	60.24	2	1	1		54973	Ribosomal L1 domain-containing protein 1 OS=Homo sapiens GN=RSL1D1 PE=1 SV=3
1192	7050	P56182|RRP1_HUMAN	48.7	2	1	1		52839	Ribosomal RNA processing protein 1 homolog A OS=Homo sapiens GN=RRP1 PE=1 SV=1
718	6663	Q9Y3A5|SBDS_HUMAN	45.86	3	1	1		28764	Ribosome maturation protein SBDS OS=Homo sapiens GN=SBDS PE=1 SV=4
68	4783	Q9P2E9|RRBP1_HUMAN	198.4	9	11	9	Mutation	152472	Ribosome-binding protein 1 OS=Homo sapiens GN=RRBP1 PE=1 SV=4
78	6090	P38159|RBMX_HUMAN	211.01	30	12	12		42332	RNA-binding motif protein X chromosome OS=Homo sapiens GN=RBMX PE=1 SV=3
67	4221	Q96PK6|RBM14_HUMAN	248.5	21	12	12		69492	RNA-binding protein 14 OS=Homo sapiens GN=RBM14 PE=1 SV=2
415	1598	P49756|RBM25_HUMAN	97.14	4	2	2		100186	RNA-binding protein 25 OS=Homo sapiens GN=RBM25 PE=1 SV=3
593	6368	Q14498|RBM39_HUMAN	115.96	6	2	2		59380	RNA-binding protein 39 OS=Homo sapiens GN=RBM39 PE=1 SV=2
436	6328	Q9BWF3|RBM4_HUMAN	98.24	4	1	1		40314	RNA-binding protein 4 OS=Homo sapiens GN=RBM4 PE=1 SV=1
1163	6996	Q9Y5S9|RBM8A_HUMAN	49.67	5	1	1		19889	RNA-binding protein 8A OS=Homo sapiens GN=RBM8A PE=1 SV=1
342	6335	Q01844|EWS_HUMAN	150.95	4	2	2		68478	RNA-binding protein EWS OS=Homo sapiens GN=EWSR1 PE=1 SV=1
626	6457	Q9UKM9|RALY_HUMAN	82.85	8	2	2		32463	RNA-binding protein Raly OS=Homo sapiens GN=RALY PE=1 SV=1
421	6299	Q15287|RNPS1_HUMAN	127.07	8	2	2		34208	RNA-binding protein with serine-rich domain 1 OS=Homo sapiens GN=RNPS1 PE=1 SV=1
477	7182	Q5TZA2|CROCC_HUMAN	87.7	1	3	1	Mutation	228521	Rootletin OS=Homo sapiens GN=CROCC PE=1 SV=1
451	3169	P22087|FBRL_HUMAN	129.57	7	3	3		33784	rRNA 2'-O-methyltransferase fibrillarin OS=Homo sapiens GN=FBL PE=1 SV=2
1127	6916	Q9Y230|RUVB2_HUMAN	78.73	2	1	1		51157	RuvB-like 2 OS=Homo sapiens GN=RUVBL2 PE=1 SV=3
592	189	P31153|METK2_HUMAN	135.62	7	2	2		43661	S-adenosylmethionine synthase isoform type-2 OS=Homo sapiens GN=MAT2A PE=1 SV=1
425	6621	Q9NWH9|SLTM_HUMAN	129.53	3	2	2	Acetylation (Protein N-term)	117149	SAFB-like transcription modulator OS=Homo sapiens GN=SLTM PE=1 SV=2
262	6302	Q15424|SAFB1_HUMAN	135.29	3	3	2		102642	Scaffold attachment factor B1 OS=Homo sapiens GN=SAFB PE=1 SV=4
638	6473	Q15019|SEPT2_HUMAN	96.92	7	2	2		41487	Septin-2 OS=Homo sapiens GN=SEPT2 PE=1 SV=1
395	6231	Q16181|SEPT7_HUMAN	110.78	6	3	3		50680	Septin-7 OS=Homo sapiens GN=SEPT7 PE=1 SV=2
132	339	Q9UHD8|SEPT9_HUMAN	177.02	11	6	6	Mutation	65402	Septin-9 OS=Homo sapiens GN=SEPT9 PE=1 SV=2
587	6355	Q13501|SQSTM_HUMAN	165.97	9	2	2		47687	Sequestosome-1 OS=Homo sapiens GN=SQSTM1 PE=1 SV=1
1178	6588	P34897|GLYM_HUMAN	62.11	2	1	1		55993	Serine hydroxymethyltransferase mitochondrial OS=Homo sapiens GN=SHMT2 PE=1 SV=3
478	4173	Q9UQ35|SRRM2_HUMAN	83.42	0	1	1		299616	Serine/arginine repetitive matrix protein 2 OS=Homo sapiens GN=SRRM2 PE=1 SV=2
1173	7015	Q13247|SRSF6_HUMAN	53.91	3	1	1		39587	Serine/arginine-rich splicing factor 6 OS=Homo sapiens GN=SRSF6 PE=1 SV=2
1168	7004	P10398|ARAF_HUMAN	49	2	1	1		67585	Serine/threonine-protein kinase A-Raf OS=Homo sapiens GN=ARAF PE=1 SV=2
1168	7014	P15056|BRAF_HUMAN	49	1	1	1		84437	Serine/threonine-protein kinase B-raf OS=Homo sapiens GN=BRAF PE=1 SV=4
730	6690	O14757|CHK1_HUMAN	35.06	2	1	1		54434	Serine/threonine-protein kinase Chk1 OS=Homo sapiens GN=CHEK1 PE=1 SV=2
1300	7289	P30154|2AAB_HUMAN	29.93	1	1	1		66214	Serine/threonine-protein phosphatase 2A 65 kDa regulatory subunit A beta isoform OS=Homo sapiens GN=PPP2R1B PE=1 SV=3
758	7228	Q6NUP7|PP4R4_HUMAN	36.65	1	1	1		99452	Serine/threonine-protein phosphatase 4 regulatory subunit 4 OS=Homo sapiens GN=PPP4R4 PE=1 SV=1
686	6591	P49591|SYSC_HUMAN	60.21	1	1	1		58777	Serine--tRNA ligase cytoplasmic OS=Homo sapiens GN=SARS PE=1 SV=3
736	6702	Q96P63|SPB12_HUMAN	69.75	4	1	1		46276	Serpin B12 OS=Homo sapiens GN=SERPINB12 PE=1 SV=1
1154	6972	P35237|SPB6_HUMAN	51.83	3	1	1		42622	Serpin B6 OS=Homo sapiens GN=SERPINB6 PE=1 SV=3
1063	6762	Q9NR45|SIAS_HUMAN	71.36	4	1	1		40308	Sialic acid synthase OS=Homo sapiens GN=NANS PE=1 SV=2
1148	6963	P61009|SPCS3_HUMAN	65.18	5	1	1		20313	Signal peptidase complex subunit 3 OS=Homo sapiens GN=SPCS3 PE=1 SV=1
345	6428	P37108|SRP14_HUMAN	130.97	16	4	4		14570	Signal recognition particle 14 kDa protein OS=Homo sapiens GN=SRP14 PE=1 SV=2
1105	6869	P08240|SRPR_HUMAN	59.7	2	1	1		69811	Signal recognition particle receptor subunit alpha OS=Homo sapiens GN=SRPR PE=1 SV=2
744	6718	Q9Y5M8|SRPRB_HUMAN	145.35	7	2	2		29702	Signal recognition particle receptor subunit beta OS=Homo sapiens GN=SRPRB PE=1 SV=3
689	6598	O76094|SRP72_HUMAN	86.97	3	1	1		74606	Signal recognition particle subunit SRP72 OS=Homo sapiens GN=SRP72 PE=1 SV=3
1169	7007	P42224|STAT1_HUMAN	47.49	2	1	1		87335	Signal transducer and activator of transcription 1-alpha/beta OS=Homo sapiens GN=STAT1 PE=1 SV=2
454	6427	Q04837|SSBP_HUMAN	131.64	16	2	2		17260	Single-stranded DNA-binding protein mitochondrial OS=Homo sapiens GN=SSBP1 PE=1 SV=1
1201	7069	P62306|RUXF_HUMAN	43.46	15	1	1		9725	Small nuclear ribonucleoprotein F OS=Homo sapiens GN=SNRPF PE=1 SV=1
1076	551	P61956|SUMO2_HUMAN	65.53	13	1	1		10871	Small ubiquitin-related modifier 2 OS=Homo sapiens GN=SUMO2 PE=1 SV=3
1076	553	P55854|SUMO3_HUMAN	65.53	12	1	1		11637	Small ubiquitin-related modifier 3 OS=Homo sapiens GN=SUMO3 PE=1 SV=2
1076	552	Q6EEV6|SUMO4_HUMAN	65.53	13	1	1		10685	Small ubiquitin-related modifier 4 OS=Homo sapiens GN=SUMO4 PE=1 SV=2
1125	3335	Q9UNH7|SNX6_HUMAN	58.97	2	1	1		46649	Sorting nexin-6 OS=Homo sapiens GN=SNX6 PE=1 SV=1
1224	7130	Q9NUQ6|SPS2L_HUMAN	39.45	2	1	1		61729	SPATS2-like protein OS=Homo sapiens GN=SPATS2L PE=1 SV=2
438	6337	Q13813|SPTN1_HUMAN	80.48	1	2	2		284538	Spectrin alpha chain non-erythrocytic 1 OS=Homo sapiens GN=SPTAN1 PE=1 SV=3
227	2438	Q01082|SPTB2_HUMAN	143.97	2	3	3		274608	Spectrin beta chain non-erythrocytic 1 OS=Homo sapiens GN=SPTBN1 PE=1 SV=2
1249	7179	P52788|SPSY_HUMAN	35.62	3	1	1		41268	Spermine synthase OS=Homo sapiens GN=SMS PE=1 SV=2
663	3116	Q13838|DX39B_HUMAN	93.46	5	2	2		48991	Spliceosome RNA helicase DDX39B OS=Homo sapiens GN=DDX39B PE=1 SV=1
33	412	P23246|SFPQ_HUMAN	257.28	20	18	16	Oxidation (M); Pyro-glu from Q	76150	Splicing factor proline- and glutamine-rich OS=Homo sapiens GN=SFPQ PE=1 SV=2
330	6285	Q15459|SF3A1_HUMAN	87.39	2	2	2		88886	Splicing factor 3A subunit 1 OS=Homo sapiens GN=SF3A1 PE=1 SV=1
470	6519	Q13435|SF3B2_HUMAN	106.13	2	2	2		100228	Splicing factor 3B subunit 2 OS=Homo sapiens GN=SF3B2 PE=1 SV=2
488	6649	Q15393|SF3B3_HUMAN	70.1	1	1	1		135577	Splicing factor 3B subunit 3 OS=Homo sapiens GN=SF3B3 PE=1 SV=4
352	6610	Q96I25|SPF45_HUMAN	67.46	3	1	1		44962	Splicing factor 45 OS=Homo sapiens GN=RBM17 PE=1 SV=1
1142	6955	Q9GZT3|SLIRP_HUMAN	50.16	9	1	1		12349	SRA stem-loop-interacting RNA-binding protein mitochondrial OS=Homo sapiens GN=SLIRP PE=1 SV=1
706	6641	Q14247|SRC8_HUMAN	52.04	2	1	1		61586	Src substrate cortactin OS=Homo sapiens GN=CTTN PE=1 SV=2
246	525	Q7KZF4|SND1_HUMAN	154.73	5	4	4		101997	Staphylococcal nuclease domain-containing protein 1 OS=Homo sapiens GN=SND1 PE=1 SV=1
490	6654	Q9H2G2|SLK_HUMAN	52.6	1	1	1		142695	STE20-like serine/threonine-protein kinase OS=Homo sapiens GN=SLK PE=1 SV=1
192	286	P38646|GRP75_HUMAN	173.7	8	5	4		73681	Stress-70 protein mitochondrial OS=Homo sapiens GN=HSPA9 PE=1 SV=2
328	6331	P31948|STIP1_HUMAN	89.12	4	2	2	Acetylation (Protein N-term)	62639	Stress-induced-phosphoprotein 1 OS=Homo sapiens GN=STIP1 PE=1 SV=1
1222	3386	O43815|STRN_HUMAN	40.48	1	1	1		86132	Striatin OS=Homo sapiens GN=STRN PE=1 SV=4
1159	6991	Q14683|SMC1A_HUMAN	64.2	1	1	1		143233	Structural maintenance of chromosomes protein 1A OS=Homo sapiens GN=SMC1A PE=1 SV=2
604	6403	P31040|SDHA_HUMAN	82.37	4	2	2		72692	Succinate dehydrogenase [ubiquinone] flavoprotein subunit mitochondrial OS=Homo sapiens GN=SDHA PE=1 SV=2
1257	7207	P51649|SSDH_HUMAN	32.22	2	1	1		57215	Succinate-semialdehyde dehydrogenase mitochondrial OS=Homo sapiens GN=ALDH5A1 PE=1 SV=2
701	6632	Q9P2R7|SUCB1_HUMAN	47.25	2	1	1		50317	Succinyl-CoA ligase [ADP-forming] subunit beta mitochondrial OS=Homo sapiens GN=SUCLA2 PE=1 SV=3
386	6216	P55809|SCOT1_HUMAN	118.45	7	3	3		56158	Succinyl-CoA:3-ketoacid coenzyme A transferase 1 mitochondrial OS=Homo sapiens GN=OXCT1 PE=1 SV=1
591	3168	Q8NBJ7|SUMF2_HUMAN	127.63	9	2	2		33843	Sulfatase-modifying factor 2 OS=Homo sapiens GN=SUMF2 PE=1 SV=2
1252	7198	Q9UBT2|SAE2_HUMAN	42.29	1	1	1		71224	SUMO-activating enzyme subunit 2 OS=Homo sapiens GN=UBA2 PE=1 SV=2
479	3263	P42285|SK2L2_HUMAN	54.27	1	1	1		117805	Superkiller viralicidic activity 2-like 2 OS=Homo sapiens GN=SKIV2L2 PE=1 SV=3
668	6538	Q92922|SMRC1_HUMAN	58.56	1	1	1		122867	SWI/SNF complex subunit SMARCC1 OS=Homo sapiens GN=SMARCC1 PE=1 SV=3
1236	7160	Q9H4L7|SMRCD_HUMAN	37.57	1	1	1		117402	SWI/SNF-related matrix-associated actin-dependent regulator of chromatin subfamily A containing DEAD/H box 1 OS=Homo sapiens GN=SMARCAD1 PE=1 SV=2
1118	6900	Q99536|VAT1_HUMAN	57.05	3	1	1		41920	Synaptic vesicle membrane protein VAT-1 homolog OS=Homo sapiens GN=VAT1 PE=1 SV=2
719	6664	P61764|STXB1_HUMAN	52.47	2	1	1		67569	Syntaxin-binding protein 1 OS=Homo sapiens GN=STXBP1 PE=1 SV=1
1171	7018	O15533|TPSN_HUMAN	64.39	2	1	1		47626	Tapasin OS=Homo sapiens GN=TAPBP PE=1 SV=1
392	6229	Q13148|TADBP_HUMAN	148.19	8	3	3		44740	TAR DNA-binding protein 43 OS=Homo sapiens GN=TARDBP PE=1 SV=1
144	6142	P17987|TCPA_HUMAN	142.8	9	5	5	Acetylation (Protein N-term)	60344	T-complex protein 1 subunit alpha OS=Homo sapiens GN=TCP1 PE=1 SV=1
237	6167	P50991|TCPD_HUMAN	116.89	6	4	4		57924	T-complex protein 1 subunit delta OS=Homo sapiens GN=CCT4 PE=1 SV=4
406	335	P48643|TCPE_HUMAN	95.65	5	3	3	Deamidation (NQ)	59671	T-complex protein 1 subunit epsilon OS=Homo sapiens GN=CCT5 PE=1 SV=1
228	6209	Q99832|TCPH_HUMAN	147.2	8	4	4	Acetylation (Protein N-term)	59367	T-complex protein 1 subunit eta OS=Homo sapiens GN=CCT7 PE=1 SV=2
301	3085	P49368|TCPG_HUMAN	115.99	5	3	3		60534	T-complex protein 1 subunit gamma OS=Homo sapiens GN=CCT3 PE=1 SV=4
102	517	P50990|TCPQ_HUMAN	191.3	15	7	7		59621	T-complex protein 1 subunit theta OS=Homo sapiens GN=CCT8 PE=1 SV=4
408	545	P40227|TCPZ_HUMAN	98.1	4	2	1		58024	T-complex protein 1 subunit zeta OS=Homo sapiens GN=CCT6A PE=1 SV=3
1095	6844	Q9UGI8|TES_HUMAN	61.53	3	1	1		47996	Testin OS=Homo sapiens GN=TES PE=1 SV=1
1143	6966	P10599|THIO_HUMAN	53.78	9	1	1		11737	Thioredoxin OS=Homo sapiens GN=TXN PE=1 SV=3
1107	6872	O43396|TXNL1_HUMAN	58.66	8	1	1		32251	Thioredoxin-like protein 1 OS=Homo sapiens GN=TXNL1 PE=1 SV=3
203	6148	P26639|SYTC_HUMAN	127.75	4	3	3		83435	Threonine--tRNA ligase cytoplasmic OS=Homo sapiens GN=TARS PE=1 SV=3
1158	4716	P07996|TSP1_HUMAN	63.83	1	1	1		129383	Thrombospondin-1 OS=Homo sapiens GN=THBS1 PE=1 SV=2
705	6640	Q5JTV8|TOIP1_HUMAN	68.9	2	1	1		66248	Torsin-1A-interacting protein 1 OS=Homo sapiens GN=TOR1AIP1 PE=1 SV=2
1203	7072	O14657|TOR1B_HUMAN	42.8	3	1	1		37979	Torsin-1B OS=Homo sapiens GN=TOR1B PE=1 SV=2
537	2164	O15050|TRNK1_HUMAN	64.06	0	2	1		336221	TPR and ankyrin repeat-containing protein 1 OS=Homo sapiens GN=TRANK1 PE=2 SV=4
400	6242	P37837|TALDO_HUMAN	120.53	8	3	3		37540	Transaldolase OS=Homo sapiens GN=TALDO1 PE=1 SV=2
640	6480	P51532|SMCA4_HUMAN	95.91	1	2	2		184644	Transcription activator BRG1 OS=Homo sapiens GN=SMARCA4 PE=1 SV=2
670	6539	O00267|SPT5H_HUMAN	53.64	1	1	1		121000	Transcription elongation factor SPT5 OS=Homo sapiens GN=SUPT5H PE=1 SV=1
1129	6920	Q00059|TFAM_HUMAN	55.04	4	1	1		29097	Transcription factor A mitochondrial OS=Homo sapiens GN=TFAM PE=1 SV=1
1090	6835	Q86YP4|P66A_HUMAN	64.26	2	1	1		68063	Transcriptional repressor p66-alpha OS=Homo sapiens GN=GATAD2A PE=1 SV=1
440	6340	P62995|TRA2B_HUMAN	82.64	7	2	2		33666	Transformer-2 protein homolog beta OS=Homo sapiens GN=TRA2B PE=1 SV=1
1099	6856	P61586|RHOA_HUMAN	60.04	6	1	1		21768	Transforming protein RhoA OS=Homo sapiens GN=RHOA PE=1 SV=1
601	6971	P55072|TERA_HUMAN	122.37	3	2	2	Acetylation (Protein N-term)	89322	Transitional endoplasmic reticulum ATPase OS=Homo sapiens GN=VCP PE=1 SV=4
332	6290	P29401|TKT_HUMAN	92.65	6	2	2	Deamidation (NQ)	67878	Transketolase OS=Homo sapiens GN=TKT PE=1 SV=3
714	6657	Q9UGP8|SEC63_HUMAN	67.29	1	1	1		87997	Translocation protein SEC63 homolog OS=Homo sapiens GN=SEC63 PE=1 SV=2
595	6393	P51571|SSRD_HUMAN	114.1	13	2	2		18999	Translocon-associated protein subunit delta OS=Homo sapiens GN=SSR4 PE=1 SV=1
1241	7167	P49755|TMEDA_HUMAN	36.53	5	1	1		24976	Transmembrane emp24 domain-containing protein 10 OS=Homo sapiens GN=TMED10 PE=1 SV=2
323	2679	Q07283|TRHY_HUMAN	91.82	1	3	2		253922	Trichohyalin OS=Homo sapiens GN=TCHH PE=1 SV=2
435	6330	P40939|ECHA_HUMAN	102.03	3	2	2		83000	Trifunctional enzyme subunit alpha mitochondrial OS=Homo sapiens GN=HADHA PE=1 SV=2
1175	7024	P55084|ECHB_HUMAN	65.58	2	1	1		51294	Trifunctional enzyme subunit beta mitochondrial OS=Homo sapiens GN=HADHB PE=1 SV=3
168	6126	P22102|PUR2_HUMAN	159.83	5	4	4		107767	Trifunctional purine biosynthetic protein adenosine-3 OS=Homo sapiens GN=GART PE=1 SV=1
628	6460	Q14134|TRI29_HUMAN	87.12	3	2	2		65835	Tripartite motif-containing protein 29 OS=Homo sapiens GN=TRIM29 PE=1 SV=2
424	556	Q08J23|NSUN2_HUMAN	109.89	3	2	2		86471	tRNA (cytosine(34)-C(5))-methyltransferase OS=Homo sapiens GN=NSUN2 PE=1 SV=2
653	6499	Q9Y3I0|RTCB_HUMAN	80.28	4	2	2		55210	tRNA-splicing ligase RtcB homolog OS=Homo sapiens GN=RTCB PE=1 SV=1
71	83	Q71U36|TBA1A_HUMAN	213.16	16	6	2	Deamidation (NQ); Pyro-glu from Q; Sodium adduct; Replacement of 2 protons by calcium	50136	Tubulin alpha-1A chain OS=Homo sapiens GN=TUBA1A PE=1 SV=1
306	3186	Q99426|TBCB_HUMAN	138.56	14	4	4		27326	Tubulin-folding cofactor B OS=Homo sapiens GN=TBCB PE=1 SV=2
1128	6927	P06241|FYN_HUMAN	84.16	2	1	1		60762	Tyrosine-protein kinase Fyn OS=Homo sapiens GN=FYN PE=1 SV=3
1128	6922	P06239|LCK_HUMAN	84.16	2	1	1		58001	Tyrosine-protein kinase Lck OS=Homo sapiens GN=LCK PE=1 SV=6
1128	6930	P07947|YES_HUMAN	84.16	2	1	1		60801	Tyrosine-protein kinase Yes OS=Homo sapiens GN=YES1 PE=1 SV=3
1082	6804	P17706|PTN2_HUMAN	64.33	3	1	1		48473	Tyrosine-protein phosphatase non-receptor type 2 OS=Homo sapiens GN=PTPN2 PE=1 SV=2
205	6151	P54577|SYYC_HUMAN	166.35	10	4	4		59144	Tyrosine--tRNA ligase cytoplasmic OS=Homo sapiens GN=YARS PE=1 SV=4
147	6122	P08621|RU17_HUMAN	145.51	8	6	6		51557	U1 small nuclear ribonucleoprotein 70 kDa OS=Homo sapiens GN=SNRNP70 PE=1 SV=2
1231	7150	Q53GS9|SNUT2_HUMAN	38.54	2	1	1		65381	U4/U6.U5 tri-snRNP-associated protein 2 OS=Homo sapiens GN=USP39 PE=1 SV=2
292	4738	O75643|U520_HUMAN	162.54	2	4	4		244505	U5 small nuclear ribonucleoprotein 200 kDa helicase OS=Homo sapiens GN=SNRNP200 PE=1 SV=2
1083	6805	P61088|UBE2N_HUMAN	82.71	7	1	1		17138	Ubiquitin-conjugating enzyme E2 N OS=Homo sapiens GN=UBE2N PE=1 SV=1
652	6498	P22314|UBA1_HUMAN	83.13	2	2	2		117849	Ubiquitin-like modifier-activating enzyme 1 OS=Homo sapiens GN=UBA1 PE=1 SV=3
452	6421	Q9GZZ9|UBA5_HUMAN	118.69	5	2	2		44863	Ubiquitin-like modifier-activating enzyme 5 OS=Homo sapiens GN=UBA5 PE=1 SV=1
1111	6880	P11441|UBL4A_HUMAN	68.35	6	1	1		17776	Ubiquitin-like protein 4A OS=Homo sapiens GN=UBL4A PE=1 SV=1
762	7237	Q711Q0|CJ071_HUMAN	29.12	1	1	1		156476	Uncharacterized protein C10orf71 OS=Homo sapiens GN=C10orf71 PE=2 SV=2
674	6553	O00159|MYO1C_HUMAN	66.65	1	1	1		121682	Unconventional myosin-Ic OS=Homo sapiens GN=MYO1C PE=1 SV=4
1204	7073	Q9Y6A4|CP080_HUMAN	46.58	4	1	1		22774	UPF0468 protein C16orf80 OS=Homo sapiens GN=C16orf80 PE=1 SV=1
1079	3670	O75436|VP26A_HUMAN	65.4	4	1	1		38170	Vacuolar protein sorting-associated protein 26A OS=Homo sapiens GN=VPS26A PE=1 SV=2
1167	7002	Q9UBQ0|VPS29_HUMAN	47.78	7	1	1		20506	Vacuolar protein sorting-associated protein 29 OS=Homo sapiens GN=VPS29 PE=1 SV=1
241	3093	P26640|SYVC_HUMAN	152.67	3	3	3		140476	Valine--tRNA ligase OS=Homo sapiens GN=VARS PE=1 SV=4
1264	7216	P50552|VASP_HUMAN	31.83	4	1	1		39830	Vasodilator-stimulated phosphoprotein OS=Homo sapiens GN=VASP PE=1 SV=3
1073	2387	P49748|ACADV_HUMAN	69.26	2	1	1		70390	Very long-chain specific acyl-CoA dehydrogenase mitochondrial OS=Homo sapiens GN=ACADVL PE=1 SV=1
311	6235	Q9P0L0|VAPA_HUMAN	101.38	10	3	3		27893	Vesicle-associated membrane protein-associated protein A OS=Homo sapiens GN=VAPA PE=1 SV=3
1144	6959	P46459|NSF_HUMAN	63.27	1	1	1		82594	Vesicle-fusing ATPase OS=Homo sapiens GN=NSF PE=1 SV=3
597	6396	O75396|SC22B_HUMAN	106.76	11	2	2		24593	Vesicle-trafficking protein SEC22b OS=Homo sapiens GN=SEC22B PE=1 SV=4
207	6155	Q00341|VIGLN_HUMAN	114.85	3	4	3		141455	Vigilin OS=Homo sapiens GN=HDLBP PE=1 SV=2
453	198	P08670|VIME_HUMAN	129.67	5	3	1		53652	Vimentin OS=Homo sapiens GN=VIM PE=1 SV=4
655	6507	P21796|VDAC1_HUMAN	87.29	6	2	1		30773	Voltage-dependent anion-selective channel protein 1 OS=Homo sapiens GN=VDAC1 PE=1 SV=2
232	478	P45880|VDAC2_HUMAN	145.44	12	4	3	Deamidation (NQ)	31567	Voltage-dependent anion-selective channel protein 2 OS=Homo sapiens GN=VDAC2 PE=1 SV=2
613	6431	P38606|VATA_HUMAN	119.94	4	2	2		68304	V-type proton ATPase catalytic subunit A OS=Homo sapiens GN=ATP6V1A PE=1 SV=2
416	6284	P21281|VATB2_HUMAN	129.86	4	2	2		56501	V-type proton ATPase subunit B brain isoform OS=Homo sapiens GN=ATP6V1B2 PE=1 SV=3
226	4015	O75083|WDR1_HUMAN	162.18	7	4	4		66194	WD repeat-containing protein 1 OS=Homo sapiens GN=WDR1 PE=1 SV=4
1251	7195	P12955|PEPD_HUMAN	40.98	1	1	1		54548	Xaa-Pro dipeptidase OS=Homo sapiens GN=PEPD PE=1 SV=3
259	366	P13010|XRCC5_HUMAN	101.82	3	2	2		82705	X-ray repair cross-complementing protein 5 OS=Homo sapiens GN=XRCC5 PE=1 SV=3
303	3073	P12956|XRCC6_HUMAN	121.61	7	3	3		69843	X-ray repair cross-complementing protein 6 OS=Homo sapiens GN=XRCC6 PE=1 SV=2
163	6116	Q7Z2W4|ZCCHV_HUMAN	184.84	8	5	5		101431	Zinc finger CCCH-type antiviral protein 1 OS=Homo sapiens GN=ZC3HAV1 PE=1 SV=3
442	6338	Q969S3|ZN622_HUMAN	105.28	5	2	2		54272	Zinc finger protein 622 OS=Homo sapiens GN=ZNF622 PE=1 SV=1
353	684	Q14966|ZN638_HUMAN	60.84	0	2	2		220623	Zinc finger protein 638 OS=Homo sapiens GN=ZNF638 PE=1 SV=2
335	2766	Q96KR1|ZFR_HUMAN	161.58	3	2	2		117012	Zinc finger RNA-binding protein OS=Homo sapiens GN=ZFR PE=1 SV=2

## Sheet: 549-control
BAG3 MS Interactome BT-549
Protein Group	Protein ID	Accession	-10lgP	Coverage (%)	#Peptides	#Unique	PTM	Avg. Mass	Description
1759	9479	Q04446|GLGB_HUMAN	41.94	2	1	1		80474	1 4-alpha-glucan-branching enzyme OS=Homo sapiens GN=GBE1 PE=1 SV=3
530	381	P62258|1433E_HUMAN	102.79	9	2	1	Oxidation (M); Acetylation (Protein N-term)	29174	14-3-3 protein epsilon OS=Homo sapiens GN=YWHAE PE=1 SV=1
224	258	P61981|1433G_HUMAN	198.35	28	9	1	Oxidation (M)	28303	14-3-3 protein gamma OS=Homo sapiens GN=YWHAG PE=1 SV=2
1129	9172	P19174|PLCG1_HUMAN	68.77	1	1	1		148532	1-phosphatidylinositol 4 5-bisphosphate phosphodiesterase gamma-1 OS=Homo sapiens GN=PLCG1 PE=1 SV=1
1751	9467	Q99460|PSMD1_HUMAN	44.69	1	1	1		105836	26S proteasome non-ATPase regulatory subunit 1 OS=Homo sapiens GN=PSMD1 PE=1 SV=2
1688	9304	O00232|PSD12_HUMAN	56.24	3	1	1		52904	26S proteasome non-ATPase regulatory subunit 12 OS=Homo sapiens GN=PSMD12 PE=1 SV=3
1070	8978	Q9UNM6|PSD13_HUMAN	35.7	2	1	1		42946	26S proteasome non-ATPase regulatory subunit 13 OS=Homo sapiens GN=PSMD13 PE=1 SV=2
1131	9177	O43242|PSMD3_HUMAN	64.19	3	1	1		60978	26S proteasome non-ATPase regulatory subunit 3 OS=Homo sapiens GN=PSMD3 PE=1 SV=2
1134	9180	P51665|PSMD7_HUMAN	97.89	7	1	1		37025	26S proteasome non-ATPase regulatory subunit 7 OS=Homo sapiens GN=PSMD7 PE=1 SV=2
1748	9456	P82673|RT35_HUMAN	44.14	3	1	1		36844	28S ribosomal protein S35 mitochondrial OS=Homo sapiens GN=MRPS35 PE=1 SV=1
812	8920	P82675|RT05_HUMAN	70.14	3	2	1		48007	28S ribosomal protein S5 mitochondrial OS=Homo sapiens GN=MRPS5 PE=1 SV=2
1728	9387	Q9BRK5|CAB45_HUMAN	49.11	6	1	1		41807	45 kDa calcium-binding protein OS=Homo sapiens GN=SDF4 PE=1 SV=1
1678	9284	P49189|AL9A1_HUMAN	59.31	2	1	1		53802	4-trimethylaminobutyraldehyde dehydrogenase OS=Homo sapiens GN=ALDH9A1 PE=1 SV=3
1682	9293	Q9H0D6|XRN2_HUMAN	59.34	1	1	1		108583	5'-3' exoribonuclease 2 OS=Homo sapiens GN=XRN2 PE=1 SV=1
1694	9088	O14841|OPLA_HUMAN	56.41	1	1	1		137457	5-oxoprolinase OS=Homo sapiens GN=OPLAH PE=1 SV=3
1789	9561	O15144|ARPC2_HUMAN	48.9	2	1	1		34333	Actin-related protein 2/3 complex subunit 2 OS=Homo sapiens GN=ARPC2 PE=1 SV=1
827	9033	Q9H845|ACAD9_HUMAN	57.87	1	1	1		68760	Acyl-CoA dehydrogenase family member 9 mitochondrial OS=Homo sapiens GN=ACAD9 PE=1 SV=1
1090	9087	Q9Y3D8|KAD6_HUMAN	50.62	9	1	1		20061	Adenylate kinase isoenzyme 6 OS=Homo sapiens GN=AK6 PE=1 SV=1
1660	9246	O43488|ARK72_HUMAN	68.58	3	1	1		39589	Aflatoxin B1 aldehyde reductase member 2 OS=Homo sapiens GN=AKR7A2 PE=1 SV=3
1853	9820	Q02040|AK17A_HUMAN	26.99	1	1	1		80736	A-kinase anchor protein 17A OS=Homo sapiens GN=AKAP17A PE=1 SV=2
1679	9286	P14550|AK1A1_HUMAN	58.2	5	1	1		36573	Alcohol dehydrogenase [NADP(+)] OS=Homo sapiens GN=AKR1A1 PE=1 SV=3
1771	9520	P05091|ALDH2_HUMAN	46.65	2	1	1		56381	Aldehyde dehydrogenase mitochondrial OS=Homo sapiens GN=ALDH2 PE=1 SV=2
1771	9519	P47895|AL1A3_HUMAN	46.65	2	1	1		56109	Aldehyde dehydrogenase family 1 member A3 OS=Homo sapiens GN=ALDH1A3 PE=1 SV=2
1771	9521	P30837|AL1B1_HUMAN	46.65	2	1	1		57206	Aldehyde dehydrogenase X mitochondrial OS=Homo sapiens GN=ALDH1B1 PE=1 SV=3
1794	9571	Q04828|AK1C1_HUMAN	44.63	2	1	1		36788	Aldo-keto reductase family 1 member C1 OS=Homo sapiens GN=AKR1C1 PE=1 SV=1
1794	9570	P52895|AK1C2_HUMAN	44.63	2	1	1		36735	Aldo-keto reductase family 1 member C2 OS=Homo sapiens GN=AKR1C2 PE=1 SV=3
1827	9724	P19652|A1AG2_HUMAN	26.7	4	1	1		23603	Alpha-1-acid glycoprotein 2 OS=Homo sapiens GN=ORM2 PE=1 SV=2
1086	2567	O43707|ACTN4_HUMAN	59.71	1	1	1		104854	Alpha-actinin-4 OS=Homo sapiens GN=ACTN4 PE=1 SV=2
673	1586	Q12955|ANK3_HUMAN	43.27	0	1	1		480416	Ankyrin-3 OS=Homo sapiens GN=ANK3 PE=1 SV=3
1102	9131	P46013|KI67_HUMAN	46.68	0	1	1		358695	Antigen KI-67 OS=Homo sapiens GN=MKI67 PE=1 SV=2
459	8565	O95782|AP2A1_HUMAN	90.43	1	1	1	Oxidation (M)	107546	AP-2 complex subunit alpha-1 OS=Homo sapiens GN=AP2A1 PE=1 SV=3
622	8574	O94973|AP2A2_HUMAN	85.29	1	1	1		103960	AP-2 complex subunit alpha-2 OS=Homo sapiens GN=AP2A2 PE=1 SV=2
1701	9340	Q99700|ATX2_HUMAN	58.4	1	1	1		140283	Ataxin-2 OS=Homo sapiens GN=ATXN2 PE=1 SV=2
1730	9391	P48047|ATPO_HUMAN	47.18	6	1	1		23277	ATP synthase subunit O mitochondrial OS=Homo sapiens GN=ATP5O PE=1 SV=1
645	8702	P46063|RECQ1_HUMAN	71.57	3	1	1		73457	ATP-dependent DNA helicase Q1 OS=Homo sapiens GN=RECQL PE=1 SV=3
772	8678	Q7Z478|DHX29_HUMAN	58.1	1	1	1		155235	ATP-dependent RNA helicase DHX29 OS=Homo sapiens GN=DHX29 PE=1 SV=2
1050	1037	O14497|ARI1A_HUMAN	71.88	1	1	1		242042	AT-rich interactive domain-containing protein 1A OS=Homo sapiens GN=ARID1A PE=1 SV=3
1752	9469	Q9Y6E2|BZW2_HUMAN	46.11	2	1	1		48162	Basic leucine zipper and W2 domain-containing protein 2 OS=Homo sapiens GN=BZW2 PE=1 SV=1
1724	9410	P35613|BASI_HUMAN	62.84	2	1	1		42200	Basigin OS=Homo sapiens GN=BSG PE=1 SV=2
655	8906	Q96T60|PNKP_HUMAN	72.23	3	1	1		57076	Bifunctional polynucleotide phosphatase/kinase OS=Homo sapiens GN=PNKP PE=1 SV=1
1761	9486	Q9Y223|GLCNE_HUMAN	41.36	1	1	1		79275	Bifunctional UDP-N-acetylglucosamine 2-epimerase/N-acetylmannosamine kinase OS=Homo sapiens GN=GNE PE=1 SV=1
1703	9329	P53004|BIEA_HUMAN	64.96	3	1	1		33428	Biliverdin reductase A OS=Homo sapiens GN=BLVRA PE=1 SV=2
1805	9634	Q9H8M2|BRD9_HUMAN	33.68	1	1	1		67000	Bromodomain-containing protein 9 OS=Homo sapiens GN=BRD9 PE=1 SV=2
1742	9447	Q9BRD0|BUD13_HUMAN	45.24	2	1	1		70521	BUD13 homolog OS=Homo sapiens GN=BUD13 PE=1 SV=1
1800	9585	O75718|CRTAP_HUMAN	52.08	2	1	1		46562	Cartilage-associated protein OS=Homo sapiens GN=CRTAP PE=1 SV=1
1799	9583	P07339|CATD_HUMAN	33.86	2	1	1		44552	Cathepsin D OS=Homo sapiens GN=CTSD PE=1 SV=1
1753	9471	Q12834|CDC20_HUMAN	46.73	2	1	1		54723	Cell division cycle protein 20 homolog OS=Homo sapiens GN=CDC20 PE=1 SV=2
1712	9409	Q5SW79|CE170_HUMAN	55.8	1	1	1		175292	Centrosomal protein of 170 kDa OS=Homo sapiens GN=CEP170 PE=1 SV=1
1712	9349	Q96L14|C170L_HUMAN	55.8	3	1	1		32648	Cep170-like protein OS=Homo sapiens GN=CEP170P1 PE=5 SV=2
1106	9137	Q9Y3Y2|CHTOP_HUMAN	49.34	5	1	1		26397	Chromatin target of PRMT1 protein OS=Homo sapiens GN=CHTOP PE=1 SV=2
1136	9200	Q16630|CPSF6_HUMAN	87.54	3	1	1		59210	Cleavage and polyadenylation specificity factor subunit 6 OS=Homo sapiens GN=CPSF6 PE=1 SV=2
1726	9380	P35606|COPB2_HUMAN	72.46	1	1	1		102487	Coatomer subunit beta' OS=Homo sapiens GN=COPB2 PE=1 SV=2
1662	9255	O14579|COPE_HUMAN	64.46	4	1	1		34482	Coatomer subunit epsilon OS=Homo sapiens GN=COPE PE=1 SV=3
1656	9235	P61923|COPZ1_HUMAN	65.5	8	1	1		20198	Coatomer subunit zeta-1 OS=Homo sapiens GN=COPZ1 PE=1 SV=1
1804	9590	Q96A33|CCD47_HUMAN	35.02	2	1	1		55874	Coiled-coil domain-containing protein 47 OS=Homo sapiens GN=CCDC47 PE=1 SV=1
1087	9080	P12109|CO6A1_HUMAN	67.37	1	1	1		108529	Collagen alpha-1(VI) chain OS=Homo sapiens GN=COL6A1 PE=1 SV=3
1749	9462	O75367|H2AY_HUMAN	46.77	2	1	1		39617	Core histone macro-H2A.1 OS=Homo sapiens GN=H2AFY PE=1 SV=4
1749	2375	Q9P0M6|H2AW_HUMAN	46.77	2	1	1		40058	Core histone macro-H2A.2 OS=Homo sapiens GN=H2AFY2 PE=1 SV=3
1692	9309	Q13951|PEBB_HUMAN	63.7	5	1	1		21508	Core-binding factor subunit beta OS=Homo sapiens GN=CBFB PE=1 SV=2
1056	8912	P17812|PYRG1_HUMAN	63.5	2	1	1		66690	CTP synthase 1 OS=Homo sapiens GN=CTPS1 PE=1 SV=2
1681	9290	P11802|CDK4_HUMAN	58.2	4	1	1		33730	Cyclin-dependent kinase 4 OS=Homo sapiens GN=CDK4 PE=1 SV=2
1640	9196	P00403|COX2_HUMAN	76.13	7	1	1		25565	Cytochrome c oxidase subunit 2 OS=Homo sapiens GN=MT-CO2 PE=1 SV=1
1669	9264	P13073|COX41_HUMAN	75.21	7	1	1		19577	Cytochrome c oxidase subunit 4 isoform 1 mitochondrial OS=Homo sapiens GN=COX4I1 PE=1 SV=1
633	2159	Q14008|CKAP5_HUMAN	70.94	1	1	1		225493	Cytoskeleton-associated protein 5 OS=Homo sapiens GN=CKAP5 PE=1 SV=3
1091	9098	Q5M775|CYTSB_HUMAN	45.8	1	1	1		118585	Cytospin-B OS=Homo sapiens GN=SPECC1 PE=1 SV=1
1814	9636	Q9BTC0|DIDO1_HUMAN	30.4	1	1	1		243870	Death-inducer obliterator 1 OS=Homo sapiens GN=DIDO1 PE=1 SV=5
1707	9333	O14531|DPYL4_HUMAN	52.81	3	1	1		61878	Dihydropyrimidinase-related protein 4 OS=Homo sapiens GN=DPYSL4 PE=1 SV=2
1666	2570	P11387|TOP1_HUMAN	62.9	2	1	1		90726	DNA topoisomerase 1 OS=Homo sapiens GN=TOP1 PE=1 SV=2
1082	8837	P11388|TOP2A_HUMAN	57.81	1	1	1		174384	DNA topoisomerase 2-alpha OS=Homo sapiens GN=TOP2A PE=1 SV=3
1634	9179	O60884|DNJA2_HUMAN	117.85	8	1	1		45746	DnaJ homolog subfamily A member 2 OS=Homo sapiens GN=DNAJA2 PE=1 SV=1
1055	8903	Q9UDY4|DNJB4_HUMAN	89.41	6	2	1		37807	DnaJ homolog subfamily B member 4 OS=Homo sapiens GN=DNAJB4 PE=1 SV=1
1686	9299	O60762|DPM1_HUMAN	56.6	8	1	1		29634	Dolichol-phosphate mannosyltransferase subunit 1 OS=Homo sapiens GN=DPM1 PE=1 SV=1
1812	9633	Q8TCJ2|STT3B_HUMAN	37.71	1	1	1		93674	Dolichyl-diphosphooligosaccharide--protein glycosyltransferase subunit STT3B OS=Homo sapiens GN=STT3B PE=1 SV=1
1708	9335	Q9Y673|ALG5_HUMAN	52.23	6	1	1		36946	Dolichyl-phosphate beta-glucosyltransferase OS=Homo sapiens GN=ALG5 PE=1 SV=1
1699	9326	P49959|MRE11_HUMAN	53.61	2	1	1		80593	Double-strand break repair protein MRE11A OS=Homo sapiens GN=MRE11A PE=1 SV=3
123	391	Q03001|DYST_HUMAN	99.61	0	2	1		860679	Dystonin OS=Homo sapiens GN=DST PE=1 SV=4
1670	9265	Q14258|TRI25_HUMAN	68.68	2	1	1		70974	E3 ubiquitin/ISG15 ligase TRIM25 OS=Homo sapiens GN=TRIM25 PE=1 SV=2
1143	9430	Q9UNE7|CHIP_HUMAN	51.87	3	1	1		34856	E3 ubiquitin-protein ligase CHIP OS=Homo sapiens GN=STUB1 PE=1 SV=2
1704	9330	Q8TDB6|DTX3L_HUMAN	53.11	2	1	1		83554	E3 ubiquitin-protein ligase DTX3L OS=Homo sapiens GN=DTX3L PE=1 SV=1
668	9078	Q7Z6Z7|HUWE1_HUMAN	65.92	0	2	1		481896	E3 ubiquitin-protein ligase HUWE1 OS=Homo sapiens GN=HUWE1 PE=1 SV=3
1672	9266	Q96T88|UHRF1_HUMAN	74.01	2	1	1		89814	E3 ubiquitin-protein ligase UHRF1 OS=Homo sapiens GN=UHRF1 PE=1 SV=1
1110	9147	O94874|UFL1_HUMAN	60.66	1	1	1		89595	E3 UFM1-protein ligase 1 OS=Homo sapiens GN=UFL1 PE=1 SV=2
1801	9588	Q9HCE0|EPG5_HUMAN	33.65	1	1	1		292479	Ectopic P granules protein 5 homolog OS=Homo sapiens GN=EPG5 PE=2 SV=2
771	8677	Q9GZT9|EGLN1_HUMAN	47.44	2	1	1		46021	Egl nine homolog 1 OS=Homo sapiens GN=EGLN1 PE=1 SV=1
1065	8953	P38117|ETFB_HUMAN	66.79	5	1	1		27844	Electron transfer flavoprotein subunit beta OS=Homo sapiens GN=ETFB PE=1 SV=3
65	170	Q05639|EF1A2_HUMAN	285.44	33	15	1	Oxidation (M); Hydroxylation; Pyro-glu from Q; Ethylation; Carboxyl modification with ethanolamine	50470	Elongation factor 1-alpha 2 OS=Homo sapiens GN=EEF1A2 PE=1 SV=1
539	8826	P24534|EF1B_HUMAN	75.89	8	4	1		24764	Elongation factor 1-beta OS=Homo sapiens GN=EEF1B2 PE=1 SV=3
1750	9089	Q96RP9|EFGM_HUMAN	64.64	1	1	1		83472	Elongation factor G mitochondrial OS=Homo sapiens GN=GFM1 PE=1 SV=2
1725	9379	P30040|ERP29_HUMAN	50.89	4	1	1		28993	Endoplasmic reticulum resident protein 29 OS=Homo sapiens GN=ERP29 PE=1 SV=4
1125	9168	Q6P2E9|EDC4_HUMAN	61.53	1	1	1		151661	Enhancer of mRNA-decapping protein 4 OS=Homo sapiens GN=EDC4 PE=1 SV=1
1644	9207	Q9UHY7|ENOPH_HUMAN	73.54	8	1	1		28933	Enolase-phosphatase E1 OS=Homo sapiens GN=ENOPH1 PE=1 SV=1
1792	3898	P00533|EGFR_HUMAN	41.21	1	1	1		134277	Epidermal growth factor receptor OS=Homo sapiens GN=EGFR PE=1 SV=2
1173	9763	Q8TBG4|AT2L1_HUMAN	25.35	2	1	1		55671	Ethanolamine-phosphate phospho-lyase OS=Homo sapiens GN=ETNPPL PE=1 SV=1
635	9086	P38919|IF4A3_HUMAN	123.49	7	2	1	Deamidation (NQ); Sulphone	46871	Eukaryotic initiation factor 4A-III OS=Homo sapiens GN=EIF4A3 PE=1 SV=4
1711	9348	P62495|ERF1_HUMAN	71.21	2	1	1		49031	Eukaryotic peptide chain release factor subunit 1 OS=Homo sapiens GN=ETF1 PE=1 SV=3
1071	8646	P55884|EIF3B_HUMAN	74.84	2	2	1		92482	Eukaryotic translation initiation factor 3 subunit B OS=Homo sapiens GN=EIF3B PE=1 SV=3
839	9085	P60228|EIF3E_HUMAN	54.45	2	1	1		52221	Eukaryotic translation initiation factor 3 subunit E OS=Homo sapiens GN=EIF3E PE=1 SV=1
1658	9238	O00303|EIF3F_HUMAN	76.46	3	1	1		37564	Eukaryotic translation initiation factor 3 subunit F OS=Homo sapiens GN=EIF3F PE=1 SV=1
1796	9577	P06730|IF4E_HUMAN	35.02	4	1	1		25097	Eukaryotic translation initiation factor 4E OS=Homo sapiens GN=EIF4E PE=1 SV=2
1652	3832	O60841|IF2P_HUMAN	67.48	2	1	1		138827	Eukaryotic translation initiation factor 5B OS=Homo sapiens GN=EIF5B PE=1 SV=4
1717	9361	Q9NPD3|EXOS4_HUMAN	51.07	5	1	1		26383	Exosome complex component RRP41 OS=Homo sapiens GN=EXOSC4 PE=1 SV=3
1706	9350	P09038|FGF2_HUMAN	55.13	3	1	1		30770	Fibroblast growth factor 2 OS=Homo sapiens GN=FGF2 PE=1 SV=3
312	1105	Q14315|FLNC_HUMAN	136.66	2	6	1		291020	Filamin-C OS=Homo sapiens GN=FLNC PE=1 SV=3
1078	9043	P07954|FUMH_HUMAN	43.43	2	1	1	Oxidation (M)	54637	Fumarate hydratase mitochondrial OS=Homo sapiens GN=FH PE=1 SV=3
612	507	P09104|ENOG_HUMAN	141.85	8	3	1		47269	Gamma-enolase OS=Homo sapiens GN=ENO2 PE=1 SV=3
1695	9347	Q9H488|OFUT1_HUMAN	60.64	3	1	1		43956	GDP-fucose protein O-fucosyltransferase 1 OS=Homo sapiens GN=POFUT1 PE=1 SV=1
1793	9568	Q13630|FCL_HUMAN	44.9	2	1	1		35893	GDP-L-fucose synthase OS=Homo sapiens GN=TSTA3 PE=1 SV=1
1739	9433	Q9Y5Q9|TF3C3_HUMAN	45.53	1	1	1		101272	General transcription factor 3C polypeptide 3 OS=Homo sapiens GN=GTF3C3 PE=1 SV=1
1092	9102	P78347|GTF2I_HUMAN	37.91	1	1	1		112416	General transcription factor II-I OS=Homo sapiens GN=GTF2I PE=1 SV=2
1680	9288	P07093|GDN_HUMAN	58.5	3	1	1		44002	Glia-derived nexin OS=Homo sapiens GN=SERPINE2 PE=1 SV=1
1746	9450	Q9NZM5|GSCR2_HUMAN	49.91	2	1	1		54389	Glioma tumor suppressor candidate region gene 2 protein OS=Homo sapiens GN=GLTSCR2 PE=1 SV=2
1714	9355	P14314|GLU2B_HUMAN	65.52	2	1	1		59426	Glucosidase 2 subunit beta OS=Homo sapiens GN=PRKCSH PE=1 SV=2
1645	9209	P48507|GSH0_HUMAN	79.32	5	1	1		30727	Glutamate--cysteine ligase regulatory subunit OS=Homo sapiens GN=GCLM PE=1 SV=1
1691	9308	Q06210|GFPT1_HUMAN	54.85	2	1	1		78806	Glutamine--fructose-6-phosphate aminotransferase [isomerizing] 1 OS=Homo sapiens GN=GFPT1 PE=1 SV=3
1034	908	O14556|G3PT_HUMAN	61.69	4	2	1	Carbamidomethylation; Oxidation (M)	44501	Glyceraldehyde-3-phosphate dehydrogenase testis-specific OS=Homo sapiens GN=GAPDHS PE=1 SV=2
1811	9637	P13807|GYS1_HUMAN	35.81	1	1	1		83786	Glycogen [starch] synthase muscle OS=Homo sapiens GN=GYS1 PE=1 SV=2
1648	9219	Q9HC38|GLOD4_HUMAN	72.65	4	1	1		34793	Glyoxalase domain-containing protein 4 OS=Homo sapiens GN=GLOD4 PE=1 SV=1
1061	9027	A6NP81|GG8L2_HUMAN	41.57	2	2	1		71548	Golgin subfamily A member 8-like protein 2 OS=Homo sapiens PE=2 SV=2
1061	9026	F8WBI6|GOG8N_HUMAN	41.57	2	2	1		71524	Golgin subfamily A member 8N OS=Homo sapiens GN=GOLGA8N PE=3 SV=1
1061	9025	A6NCC3|GOG8O_HUMAN	41.57	2	2	1		71536	Golgin subfamily A member 8O OS=Homo sapiens GN=GOLGA8O PE=1 SV=3
1061	9024	I6L899|GOG8R_HUMAN	41.57	2	2	1		71490	Golgin subfamily A member 8R OS=Homo sapiens GN=GOLGA8R PE=3 SV=1
1719	9364	Q9HAV7|GRPE1_HUMAN	50.81	5	1	1		24279	GrpE protein homolog 1 mitochondrial OS=Homo sapiens GN=GRPEL1 PE=1 SV=2
1673	9274	Q9NR31|SAR1A_HUMAN	62.48	6	1	1		22367	GTP-binding protein SAR1a OS=Homo sapiens GN=SAR1A PE=1 SV=1
1673	9273	Q9Y6B6|SAR1B_HUMAN	62.48	6	1	1		22410	GTP-binding protein SAR1b OS=Homo sapiens GN=SAR1B PE=1 SV=1
1661	9252	Q9UBI6|GBG12_HUMAN	67.52	15	1	1		8006	Guanine nucleotide-binding protein G(I)/G(S)/G(O) subunit gamma-12 OS=Homo sapiens GN=GNG12 PE=1 SV=3
646	8711	Q7Z4H7|HAUS6_HUMAN	32.72	1	1	1		108621	HAUS augmin-like complex subunit 6 OS=Homo sapiens GN=HAUS6 PE=1 SV=2
521	270	Q12931|TRAP1_HUMAN	141.24	4	2	1		80110	Heat shock protein 75 kDa mitochondrial OS=Homo sapiens GN=TRAP1 PE=1 SV=3
118	105	P54652|HSP72_HUMAN	259.38	17	13	1	Deamidation (NQ); Hydroxylation	70021	Heat shock-related 70 kDa protein 2 OS=Homo sapiens GN=HSPA2 PE=1 SV=1
1698	2197	Q9BYK8|HELZ2_HUMAN	53.62	1	1	1		294649	Helicase with zinc finger domain 2 OS=Homo sapiens GN=HELZ2 PE=1 SV=6
325	8162	O60812|HNRCL_HUMAN	152.57	26	8	1	Dehydration	32142	Heterogeneous nuclear ribonucleoprotein C-like 1 OS=Homo sapiens GN=HNRNPCL1 PE=1 SV=1
532	8627	P52789|HXK2_HUMAN	102.88	2	2	1		102380	Hexokinase-2 OS=Homo sapiens GN=HK2 PE=1 SV=2
1772	9510	P26583|HMGB2_HUMAN	41.94	4	1	1		24034	High mobility group protein B2 OS=Homo sapiens GN=HMGB2 PE=1 SV=2
1072	8987	Q13547|HDAC1_HUMAN	56.04	2	1	1		55103	Histone deacetylase 1 OS=Homo sapiens GN=HDAC1 PE=1 SV=1
1072	8988	Q92769|HDAC2_HUMAN	56.04	2	1	1		55364	Histone deacetylase 2 OS=Homo sapiens GN=HDAC2 PE=1 SV=2
99	150	Q93077|H2A1C_HUMAN	220.3	53	14	1		14105	Histone H2A type 1-C OS=Homo sapiens GN=HIST1H2AC PE=1 SV=3
1835	9777	O75330|HMMR_HUMAN	25.11	2	1	1		84100	Hyaluronan mediated motility receptor OS=Homo sapiens GN=HMMR PE=1 SV=2
1096	235	P01860|IGHG3_HUMAN	49.44	2	1	1		41287	Ig gamma-3 chain C region OS=Homo sapiens GN=IGHG3 PE=1 SV=2
750	8586	P52292|IMA1_HUMAN	59.66	2	1	1		57862	Importin subunit alpha-1 OS=Homo sapiens GN=KPNA2 PE=1 SV=1
1760	9481	O00410|IPO5_HUMAN	41.09	1	1	1		123630	Importin-5 OS=Homo sapiens GN=IPO5 PE=1 SV=4
783	8706	O00425|IF2B3_HUMAN	64.65	3	1	1		63705	Insulin-like growth factor 2 mRNA-binding protein 3 OS=Homo sapiens GN=IGF2BP3 PE=1 SV=2
1683	9294	P48735|IDHP_HUMAN	57.23	3	1	1		50909	Isocitrate dehydrogenase [NADP] mitochondrial OS=Homo sapiens GN=IDH2 PE=1 SV=2
1749	9460	O75367-2|H2AY_HUMAN	46.77	2	1	1		39184	Isoform 1 of Core histone macro-H2A.1 OS=Homo sapiens GN=H2AFY
1674	9275	O15075-2|DCLK1_HUMAN	59.74	3	1	1		81100	Isoform 1 of Serine/threonine-protein kinase DCLK1 OS=Homo sapiens GN=DCLK1
1129	9173	P19174-2|PLCG1_HUMAN	68.77	1	1	1		148660	Isoform 2 of 1-phosphatidylinositol 4 5-bisphosphate phosphodiesterase gamma-1 OS=Homo sapiens GN=PLCG1
1751	9466	Q99460-2|PSMD1_HUMAN	44.69	1	1	1		102258	Isoform 2 of 26S proteasome non-ATPase regulatory subunit 1 OS=Homo sapiens GN=PSMD1
1070	8979	Q9UNM6-2|PSD13_HUMAN	35.7	2	1	1		42943	Isoform 2 of 26S proteasome non-ATPase regulatory subunit 13 OS=Homo sapiens GN=PSMD13
1791	9565	Q7Z2W9-2|RM21_HUMAN	35.3	8	1	1		13746	Isoform 2 of 39S ribosomal protein L21 mitochondrial OS=Homo sapiens GN=MRPL21
1710	9345	Q9NYK5-2|RM39_HUMAN	60.02	3	1	1		40458	Isoform 2 of 39S ribosomal protein L39 mitochondrial OS=Homo sapiens GN=MRPL39
1650	9224	Q9HD33-2|RM47_HUMAN	68.84	9	1	1		27086	Isoform 2 of 39S ribosomal protein L47 mitochondrial OS=Homo sapiens GN=MRPL47
1728	9385	Q9BRK5-2|CAB45_HUMAN	49.11	8	1	1		30197	Isoform 2 of 45 kDa calcium-binding protein OS=Homo sapiens GN=SDF4
1682	9292	Q9H0D6-2|XRN2_HUMAN	59.34	1	1	1		99962	Isoform 2 of 5'-3' exoribonuclease 2 OS=Homo sapiens GN=XRN2
1771	9512	P05091-2|ALDH2_HUMAN	46.65	2	1	1		50989	Isoform 2 of Aldehyde dehydrogenase mitochondrial OS=Homo sapiens GN=ALDH2
622	8575	O94973-2|AP2A2_HUMAN	85.29	1	1	1		104090	Isoform 2 of AP-2 complex subunit alpha-2 OS=Homo sapiens GN=AP2A2
1701	9327	Q99700-2|ATX2_HUMAN	58.4	1	1	1		106048	Isoform 2 of Ataxin-2 OS=Homo sapiens GN=ATXN2
1050	1036	O14497-2|ARI1A_HUMAN	71.88	1	1	1		218333	Isoform 2 of AT-rich interactive domain-containing protein 1A OS=Homo sapiens GN=ARID1A
1724	9390	P35613-2|BASI_HUMAN	62.84	3	1	1		29221	Isoform 2 of Basigin OS=Homo sapiens GN=BSG
1761	9488	Q9Y223-2|GLCNE_HUMAN	41.36	1	1	1		83066	Isoform 2 of Bifunctional UDP-N-acetylglucosamine 2-epimerase/N-acetylmannosamine kinase OS=Homo sapiens GN=GNE
1742	9443	Q9BRD0-2|BUD13_HUMAN	45.24	2	1	1		55567	Isoform 2 of BUD13 homolog OS=Homo sapiens GN=BUD13
1712	9400	Q5SW79-2|CE170_HUMAN	55.8	1	1	1		161407	Isoform 2 of Centrosomal protein of 170 kDa OS=Homo sapiens GN=CEP170
1106	9138	Q9Y3Y2-3|CHTOP_HUMAN	49.34	5	1	1		26525	Isoform 2 of Chromatin target of PRMT1 protein OS=Homo sapiens GN=CHTOP
1136	9201	Q16630-2|CPSF6_HUMAN	87.54	2	1	1		63471	Isoform 2 of Cleavage and polyadenylation specificity factor subunit 6 OS=Homo sapiens GN=CPSF6
1692	9312	Q13951-2|PEBB_HUMAN	63.7	5	1	1		21991	Isoform 2 of Core-binding factor subunit beta OS=Homo sapiens GN=CBFB
633	2158	Q14008-2|CKAP5_HUMAN	70.94	1	1	1		218524	Isoform 2 of Cytoskeleton-associated protein 5 OS=Homo sapiens GN=CKAP5
1091	9096	Q5M775-2|CYTSB_HUMAN	45.8	2	1	1		87888	Isoform 2 of Cytospin-B OS=Homo sapiens GN=SPECC1
1082	8839	P11388-2|TOP2A_HUMAN	57.81	1	1	1		177500	Isoform 2 of DNA topoisomerase 2-alpha OS=Homo sapiens GN=TOP2A
1708	9334	Q9Y673-2|ALG5_HUMAN	52.23	7	1	1		33525	Isoform 2 of Dolichyl-phosphate beta-glucosyltransferase OS=Homo sapiens GN=ALG5
1699	9325	P49959-2|MRE11_HUMAN	53.61	2	1	1		77642	Isoform 2 of Double-strand break repair protein MRE11A OS=Homo sapiens GN=MRE11A
1296	2098	Q9P225-2|DYH2_HUMAN	53.18	0	2	1		482002	Isoform 2 of Dynein heavy chain 2 axonemal OS=Homo sapiens GN=DNAH2
1143	9395	Q9UNE7-2|CHIP_HUMAN	51.87	4	1	1		27067	Isoform 2 of E3 ubiquitin-protein ligase CHIP OS=Homo sapiens GN=STUB1
668	9076	Q7Z6Z7-2|HUWE1_HUMAN	65.92	0	2	1		480203	Isoform 2 of E3 ubiquitin-protein ligase HUWE1 OS=Homo sapiens GN=HUWE1
1672	9269	Q96T88-2|UHRF1_HUMAN	74.01	1	1	1		91116	Isoform 2 of E3 ubiquitin-protein ligase UHRF1 OS=Homo sapiens GN=UHRF1
1110	9146	O94874-2|UFL1_HUMAN	60.66	1	1	1		82098	Isoform 2 of E3 UFM1-protein ligase 1 OS=Homo sapiens GN=UFL1
1801	9587	Q9HCE0-2|EPG5_HUMAN	33.65	1	1	1		281288	Isoform 2 of Ectopic P granules protein 5 homolog OS=Homo sapiens GN=EPG5
771	8674	Q9GZT9-2|EGLN1_HUMAN	47.44	2	1	1		43666	Isoform 2 of Egl nine homolog 1 OS=Homo sapiens GN=EGLN1
1065	8954	P38117-2|ETFB_HUMAN	66.79	3	1	1		37566	Isoform 2 of Electron transfer flavoprotein subunit beta OS=Homo sapiens GN=ETFB
1149	9573	Q8IUD2-2|RB6I2_HUMAN	32.44	1	1	1		113920	Isoform 2 of ELKS/Rab6-interacting/CAST family member 1 OS=Homo sapiens GN=ERC1
1750	9090	Q96RP9-2|EFGM_HUMAN	64.64	1	1	1		85869	Isoform 2 of Elongation factor G mitochondrial OS=Homo sapiens GN=GFM1
1644	9206	Q9UHY7-2|ENOPH_HUMAN	73.54	19	1	1		12552	Isoform 2 of Enolase-phosphatase E1 OS=Homo sapiens GN=ENOPH1
1071	8649	P55884-2|EIF3B_HUMAN	74.84	2	2	1		99029	Isoform 2 of Eukaryotic translation initiation factor 3 subunit B OS=Homo sapiens GN=EIF3B
1796	9580	P06730-2|IF4E_HUMAN	35.02	3	1	1		28778	Isoform 2 of Eukaryotic translation initiation factor 4E OS=Homo sapiens GN=EIF4E
1706	9342	P09038-1|FGF2_HUMAN	55.13	5	1	1		22623	Isoform 2 of Fibroblast growth factor 2 OS=Homo sapiens GN=FGF2
312	1088	Q14315-2|FLNC_HUMAN	136.66	2	6	1		287279	Isoform 2 of Filamin-C OS=Homo sapiens GN=FLNC
1695	9313	Q9H488-2|OFUT1_HUMAN	60.64	5	1	1		22338	Isoform 2 of GDP-fucose protein O-fucosyltransferase 1 OS=Homo sapiens GN=POFUT1
1092	9099	P78347-2|GTF2I_HUMAN	37.91	1	1	1		107970	Isoform 2 of General transcription factor II-I OS=Homo sapiens GN=GTF2I
1680	9287	P07093-2|GDN_HUMAN	58.5	3	1	1		44000	Isoform 2 of Glia-derived nexin OS=Homo sapiens GN=SERPINE2
1714	9354	P14314-2|GLU2B_HUMAN	65.52	2	1	1		59178	Isoform 2 of Glucosidase 2 subunit beta OS=Homo sapiens GN=PRKCSH
1691	9307	Q06210-2|GFPT1_HUMAN	54.85	2	1	1		76759	Isoform 2 of Glutamine--fructose-6-phosphate aminotransferase [isomerizing] 1 OS=Homo sapiens GN=GFPT1
1811	9631	P13807-2|GYS1_HUMAN	35.81	1	1	1		76483	Isoform 2 of Glycogen [starch] synthase muscle OS=Homo sapiens GN=GYS1
1648	9217	Q9HC38-2|GLOD4_HUMAN	72.65	4	1	1		33233	Isoform 2 of Glyoxalase domain-containing protein 4 OS=Homo sapiens GN=GLOD4
1061	8941	A6NCC3-1|GOG8O_HUMAN	41.57	4	2	1		33450	Isoform 2 of Golgin subfamily A member 8O OS=Homo sapiens GN=GOLGA8O
1698	2195	Q9BYK8-2|HELZ2_HUMAN	53.62	1	1	1		231667	Isoform 2 of Helicase with zinc finger domain 2 OS=Homo sapiens GN=HELZ2
94	287	P51991-2|ROA3_HUMAN	282.45	36	17	1	Oxidation (M); Acetylation (Protein N-term)	37029	Isoform 2 of Heterogeneous nuclear ribonucleoprotein A3 OS=Homo sapiens GN=HNRNPA3
1760	9480	O00410-2|IPO5_HUMAN	41.09	1	1	1		116982	Isoform 2 of Importin-5 OS=Homo sapiens GN=IPO5
1820	9679	P53990-2|IST1_HUMAN	28.76	2	1	1		36622	Isoform 2 of IST1 homolog OS=Homo sapiens GN=IST1
1829	9727	Q86UP2-2|KTN1_HUMAN	26.27	1	1	1		149610	Isoform 2 of Kinectin OS=Homo sapiens GN=KTN1
1880	9894	Q9NS87-2|KIF15_HUMAN	30.11	0	1	1		149783	Isoform 2 of Kinesin-like protein KIF15 OS=Homo sapiens GN=KIF15
1085	9075	Q9Y5P6-2|GMPPB_HUMAN	74.43	5	1	1		42622	Isoform 2 of Mannose-1-phosphate guanyltransferase beta OS=Homo sapiens GN=GMPPB
1107	9140	Q13724-2|MOGS_HUMAN	41.16	2	1	1		80703	Isoform 2 of Mannosyl-oligosaccharide glucosidase OS=Homo sapiens GN=MOGS
1057	8916	O00339-2|MATN2_HUMAN	79.27	1	1	1		104775	Isoform 2 of Matrilin-2 OS=Homo sapiens GN=MATN2
1803	9567	Q9Y4B5-2|MTCL1_HUMAN	33.93	1	1	1		173310	Isoform 2 of Microtubule cross-linking factor 1 OS=Homo sapiens GN=MTCL1
716	379	P27816-2|MAP4_HUMAN	159.75	6	3	1		102906	Isoform 2 of Microtubule-associated protein 4 OS=Homo sapiens GN=MAP4
1718	9362	P27361-2|MK03_HUMAN	51.57	3	1	1		38275	Isoform 2 of Mitogen-activated protein kinase 3 OS=Homo sapiens GN=MAPK3
1135	9182	O43684-2|BUB3_HUMAN	111.43	6	1	1		36955	Isoform 2 of Mitotic checkpoint protein BUB3 OS=Homo sapiens GN=BUB3
347	2324	Q8WXH0-2|SYNE2_HUMAN	50.22	0	2	1		798877	Isoform 2 of Nesprin-2 OS=Homo sapiens GN=SYNE2
1665	9260	Q6PIU2-2|NCEH1_HUMAN	65.99	3	1	1		46627	Isoform 2 of Neutral cholesterol ester hydrolase 1 OS=Homo sapiens GN=NCEH1
1782	9544	Q8N1F7-2|NUP93_HUMAN	40.82	1	1	1		79882	Isoform 2 of Nuclear pore complex protein Nup93 OS=Homo sapiens GN=NUP93
1668	9262	Q9UBU9-2|NXF1_HUMAN	62.24	4	1	1		40476	Isoform 2 of Nuclear RNA export factor 1 OS=Homo sapiens GN=NXF1
1815	9641	Q01085-2|TIAR_HUMAN	30.36	2	1	1		43449	Isoform 2 of Nucleolysin TIAR OS=Homo sapiens GN=TIAL1
1075	9036	P55209-2|NP1L1_HUMAN	72.9	3	1	1		42762	Isoform 2 of Nucleosome assembly protein 1-like 1 OS=Homo sapiens GN=NAP1L1
503	8354	Q8WXF1-2|PSPC1_HUMAN	100.53	12	5	1		45571	Isoform 2 of Paraspeckle component 1 OS=Homo sapiens GN=PSPC1
1693	9310	Q9NYL4-2|FKB11_HUMAN	54.78	12	1	1		15769	Isoform 2 of Peptidyl-prolyl cis-trans isomerase FKBP11 OS=Homo sapiens GN=FKBP11
769	8668	Q13492-2|PICAL_HUMAN	84.62	3	1	1		68764	Isoform 2 of Phosphatidylinositol-binding clathrin assembly protein OS=Homo sapiens GN=PICALM
1735	9402	Q9HAB8-2|PPCS_HUMAN	46.74	12	1	1		15645	Isoform 2 of Phosphopantothenate--cysteine ligase OS=Homo sapiens GN=PPCS
1737	9407	O43660-2|PLRG1_HUMAN	46.88	2	1	1		56290	Isoform 2 of Pleiotropic regulator 1 OS=Homo sapiens GN=PLRG1
751	8595	Q15366-2|PCBP2_HUMAN	114.91	8	2	1		38651	Isoform 2 of Poly(rC)-binding protein 2 OS=Homo sapiens GN=PCBP2
1103	3579	O00469-2|PLOD2_HUMAN	82.23	2	1	1		87098	Isoform 2 of Procollagen-lysine 2-oxoglutarate 5-dioxygenase 2 OS=Homo sapiens GN=PLOD2
1775	9531	Q8IVL5-2|P3H2_HUMAN	37.51	5	1	1		60387	Isoform 2 of Prolyl 3-hydroxylase 2 OS=Homo sapiens GN=LEPREL1
1770	9506	O60610-2|DIAP1_HUMAN	42.23	1	1	1		138907	Isoform 2 of Protein diaphanous homolog 1 OS=Homo sapiens GN=DIAPH1
1773	9514	O60879-2|DIAP2_HUMAN	38.82	1	1	1		124827	Isoform 2 of Protein diaphanous homolog 2 OS=Homo sapiens GN=DIAPH2
1774	9538	Q52LJ0-2|FA98B_HUMAN	41.71	2	1	1		45547	Isoform 2 of Protein FAM98B OS=Homo sapiens GN=FAM98B
753	8601	Q9BX40-2|LS14B_HUMAN	91.94	4	2	1		42021	Isoform 2 of Protein LSM14 homolog B OS=Homo sapiens GN=LSM14B
1825	9711	Q86WI3-2|NLRC5_HUMAN	26.85	1	1	1		146203	Isoform 2 of Protein NLRC5 OS=Homo sapiens GN=NLRC5
1088	9081	P61224-2|RAP1B_HUMAN	54.31	8	1	1		15356	Isoform 2 of Ras-related protein Rap-1b OS=Homo sapiens GN=RAP1B
1160	9693	Q8TDY2-2|RBCC1_HUMAN	27.93	1	1	1		182846	Isoform 2 of RB1-inducible coiled-coil protein 1 OS=Homo sapiens GN=RB1CC1
1052	8896	P15927-2|RFA2_HUMAN	69.05	4	1	1		30156	Isoform 2 of Replication protein A 32 kDa subunit OS=Homo sapiens GN=RPA2
1771	9513	O94788-2|AL1A2_HUMAN	46.65	2	1	1		53060	Isoform 2 of Retinal dehydrogenase 2 OS=Homo sapiens GN=ALDH1A2
1816	9642	P49756-2|RBM25_HUMAN	30.63	3	1	1		32822	Isoform 2 of RNA-binding protein 25 OS=Homo sapiens GN=RBM25
1721	9370	Q9BTD8-2|RBM42_HUMAN	50.61	2	1	1		47322	Isoform 2 of RNA-binding protein 42 OS=Homo sapiens GN=RBM42
1764	9491	O14828-2|SCAM3_HUMAN	40.19	4	1	1		35202	Isoform 2 of Secretory carrier-associated membrane protein 3 OS=Homo sapiens GN=SCAMP3
1685	9298	Q15019-2|SEPT2_HUMAN	56.62	5	1	1		45461	Isoform 2 of Septin-2 OS=Homo sapiens GN=SEPT2
1635	9181	Q13501-2|SQSTM_HUMAN	101.13	7	1	1		38629	Isoform 2 of Sequestosome-1 OS=Homo sapiens GN=SQSTM1
1757	9477	P34897-2|GLYM_HUMAN	44.35	2	1	1		54863	Isoform 2 of Serine hydroxymethyltransferase mitochondrial OS=Homo sapiens GN=SHMT2
534	905	Q8IYB3-2|SRRM1_HUMAN	65.86	1	1	1		102126	Isoform 2 of Serine/arginine repetitive matrix protein 1 OS=Homo sapiens GN=SRRM1
809	8909	Q13188-2|STK3_HUMAN	64.09	3	1	1		59462	Isoform 2 of Serine/threonine-protein kinase 3 OS=Homo sapiens GN=STK3
1766	9494	P67775-2|PP2AA_HUMAN	44.15	3	1	1		29735	Isoform 2 of Serine/threonine-protein phosphatase 2A catalytic subunit alpha isoform OS=Homo sapiens GN=PPP2CA
1100	9127	Q9NTI5-2|PDS5B_HUMAN	89.22	1	1	1		158280	Isoform 2 of Sister chromatid cohesion protein PDS5 homolog B OS=Homo sapiens GN=PDS5B
1647	9211	P61956-2|SUMO2_HUMAN	76.9	17	1	1		8111	Isoform 2 of Small ubiquitin-related modifier 2 OS=Homo sapiens GN=SUMO2
1647	9225	P55854-2|SUMO3_HUMAN	76.9	9	1	1		15768	Isoform 2 of Small ubiquitin-related modifier 3 OS=Homo sapiens GN=SUMO3
765	8662	O60749-2|SNX2_HUMAN	72.2	4	1	1		46098	Isoform 2 of Sorting nexin-2 OS=Homo sapiens GN=SNX2
442	8377	Q96SI9-2|STRBP_HUMAN	123.09	6	4	1		71967	Isoform 2 of Spermatid perinuclear RNA-binding protein OS=Homo sapiens GN=STRBP
1077	9041	Q8WXE9-3|STON2_HUMAN	54.94	1	1	1		102835	Isoform 2 of Stonin-2 OS=Homo sapiens GN=STON2
1821	9092	O43815-2|STRN_HUMAN	27.56	1	1	1		80761	Isoform 2 of Striatin OS=Homo sapiens GN=STRN
1083	9071	Q96SB8-2|SMC6_HUMAN	57.74	1	2	1		129154	Isoform 2 of Structural maintenance of chromosomes protein 6 OS=Homo sapiens GN=SMC6
1142	9366	P23919-2|KTHY_HUMAN	51.53	5	1	1		21064	Isoform 2 of Thymidylate kinase OS=Homo sapiens GN=DTYMK
1111	1095	O14776-2|TCRG1_HUMAN	42.19	1	1	1		121690	Isoform 2 of Transcription elongation regulator 1 OS=Homo sapiens GN=TCERG1
1697	9318	Q9NR50-2|EI2BG_HUMAN	55.61	3	1	1		46145	Isoform 2 of Translation initiation factor eIF-2B subunit gamma OS=Homo sapiens GN=EIF2B3
1741	9439	Q6P1X6-2|CH082_HUMAN	44.87	7	1	1		22808	Isoform 2 of UPF0598 protein C8orf82 OS=Homo sapiens GN=C8orf82
1818	9656	P11172-2|UMPS_HUMAN	30.16	2	1	1		33051	Isoform 2 of Uridine 5'-monophosphate synthase OS=Homo sapiens GN=UMPS
1074	9018	P49748-2|ACADV_HUMAN	48.26	3	1	1		68058	Isoform 2 of Very long-chain specific acyl-CoA dehydrogenase mitochondrial OS=Homo sapiens GN=ACADVL
1650	9223	Q9HD33-3|RM47_HUMAN	68.84	14	1	1		16991	Isoform 3 of 39S ribosomal protein L47 mitochondrial OS=Homo sapiens GN=MRPL47
622	8573	O94973-3|AP2A2_HUMAN	85.29	2	1	1		73128	Isoform 3 of AP-2 complex subunit alpha-2 OS=Homo sapiens GN=AP2A2
1050	1035	O14497-3|ARI1A_HUMAN	71.88	1	1	1		205919	Isoform 3 of AT-rich interactive domain-containing protein 1A OS=Homo sapiens GN=ARID1A
1724	9377	P35613-3|BASI_HUMAN	62.84	5	1	1		19438	Isoform 3 of Basigin OS=Homo sapiens GN=BSG
1761	9485	Q9Y223-3|GLCNE_HUMAN	41.36	1	1	1		78579	Isoform 3 of Bifunctional UDP-N-acetylglucosamine 2-epimerase/N-acetylmannosamine kinase OS=Homo sapiens GN=GNE
1805	9626	Q9H8M2-3|BRD9_HUMAN	33.68	1	1	1		53249	Isoform 3 of Bromodomain-containing protein 9 OS=Homo sapiens GN=BRD9
1632	12568	Q9C0D2-3|K1731_HUMAN	38.76	0	2	1		295246	Isoform 3 of Centrosomal protein KIAA1731 OS=Homo sapiens GN=KIAA1731
1712	9404	Q5SW79-3|CE170_HUMAN	55.8	1	1	1		164538	Isoform 3 of Centrosomal protein of 170 kDa OS=Homo sapiens GN=CEP170
1106	9136	Q9Y3Y2-4|CHTOP_HUMAN	49.34	6	1	1		21918	Isoform 3 of Chromatin target of PRMT1 protein OS=Homo sapiens GN=CHTOP
1136	9198	Q16630-3|CPSF6_HUMAN	87.54	3	1	1		52326	Isoform 3 of Cleavage and polyadenylation specificity factor subunit 6 OS=Homo sapiens GN=CPSF6
1662	9253	O14579-3|COPE_HUMAN	64.46	5	1	1		28773	Isoform 3 of Coatomer subunit epsilon OS=Homo sapiens GN=COPE
1749	9461	O75367-3|H2AY_HUMAN	46.77	2	1	1		39489	Isoform 3 of Core histone macro-H2A.1 OS=Homo sapiens GN=H2AFY
633	2160	Q14008-3|CKAP5_HUMAN	70.94	1	1	1		226256	Isoform 3 of Cytoskeleton-associated protein 5 OS=Homo sapiens GN=CKAP5
1819	9672	O75891-3|AL1L1_HUMAN	28.82	1	1	1		99753	Isoform 3 of Cytosolic 10-formyltetrahydrofolate dehydrogenase OS=Homo sapiens GN=ALDH1L1
1082	8840	P11388-3|TOP2A_HUMAN	57.81	1	1	1		178711	Isoform 3 of DNA topoisomerase 2-alpha OS=Homo sapiens GN=TOP2A
825	8990	Q05193-3|DYN1_HUMAN	58.24	1	1	1		96041	Isoform 3 of Dynamin-1 OS=Homo sapiens GN=DNM1
668	9077	Q7Z6Z7-3|HUWE1_HUMAN	65.92	0	2	1		481023	Isoform 3 of E3 ubiquitin-protein ligase HUWE1 OS=Homo sapiens GN=HUWE1
1110	9145	O94874-3|UFL1_HUMAN	60.66	2	1	1		57584	Isoform 3 of E3 UFM1-protein ligase 1 OS=Homo sapiens GN=UFL1
1173	9762	Q8TBG4-3|AT2L1_HUMAN	25.35	2	1	1		48942	Isoform 3 of Ethanolamine-phosphate phospho-lyase OS=Homo sapiens GN=ETNPPL
1796	9578	P06730-3|IF4E_HUMAN	35.02	3	1	1		27260	Isoform 3 of Eukaryotic translation initiation factor 4E OS=Homo sapiens GN=EIF4E
1706	9332	P09038-2|FGF2_HUMAN	55.13	6	1	1		17254	Isoform 3 of Fibroblast growth factor 2 OS=Homo sapiens GN=FGF2
1092	9101	P78347-3|GTF2I_HUMAN	37.91	1	1	1		110280	Isoform 3 of General transcription factor II-I OS=Homo sapiens GN=GTF2I
1680	9289	P07093-3|GDN_HUMAN	58.5	3	1	1		45267	Isoform 3 of Glia-derived nexin OS=Homo sapiens GN=SERPINE2
646	8710	Q7Z4H7-3|HAUS6_HUMAN	32.72	1	1	1		104310	Isoform 3 of HAUS augmin-like complex subunit 6 OS=Homo sapiens GN=HAUS6
1698	2196	Q9BYK8-4|HELZ2_HUMAN	53.62	1	1	1		235046	Isoform 3 of Helicase with zinc finger domain 2 OS=Homo sapiens GN=HELZ2
1760	9482	O00410-3|IPO5_HUMAN	41.09	1	1	1		125545	Isoform 3 of Importin-5 OS=Homo sapiens GN=IPO5
1820	9681	P53990-3|IST1_HUMAN	28.76	2	1	1		39928	Isoform 3 of IST1 homolog OS=Homo sapiens GN=IST1
1829	9728	Q86UP2-3|KTN1_HUMAN	26.27	1	1	1		150352	Isoform 3 of Kinectin OS=Homo sapiens GN=KTN1
1057	8915	O00339-3|MATN2_HUMAN	79.27	1	1	1		102232	Isoform 3 of Matrilin-2 OS=Homo sapiens GN=MATN2
1803	9569	Q9Y4B5-3|MTCL1_HUMAN	33.93	1	1	1		177944	Isoform 3 of Microtubule cross-linking factor 1 OS=Homo sapiens GN=MTCL1
1639	9191	Q9NTK5-3|OLA1_HUMAN	78.61	5	1	1		31440	Isoform 3 of Obg-like ATPase 1 OS=Homo sapiens GN=OLA1
1743	9452	O95302-3|FKBP9_HUMAN	57.99	1	1	1		69155	Isoform 3 of Peptidyl-prolyl cis-trans isomerase FKBP9 OS=Homo sapiens GN=FKBP9
769	8667	Q13492-3|PICAL_HUMAN	84.62	3	1	1		66393	Isoform 3 of Phosphatidylinositol-binding clathrin assembly protein OS=Homo sapiens GN=PICALM
751	8592	Q15366-3|PCBP2_HUMAN	114.91	9	2	1		38222	Isoform 3 of Poly(rC)-binding protein 2 OS=Homo sapiens GN=PCBP2
1770	9507	O60610-3|DIAP1_HUMAN	42.23	1	1	1		140289	Isoform 3 of Protein diaphanous homolog 1 OS=Homo sapiens GN=DIAPH1
1773	9515	O60879-3|DIAP2_HUMAN	38.82	1	1	1		125042	Isoform 3 of Protein diaphanous homolog 2 OS=Homo sapiens GN=DIAPH2
1723	9375	Q9BX40-3|LS14B_HUMAN	49.64	5	1	1		26019	Isoform 3 of Protein LSM14 homolog B OS=Homo sapiens GN=LSM14B
1825	9705	Q86WI3-3|NLRC5_HUMAN	26.85	1	1	1		79324	Isoform 3 of Protein NLRC5 OS=Homo sapiens GN=NLRC5
1088	9082	P61224-3|RAP1B_HUMAN	54.31	7	1	1		18778	Isoform 3 of Ras-related protein Rap-1b OS=Homo sapiens GN=RAP1B
1052	8898	P15927-3|RFA2_HUMAN	69.05	3	1	1		38810	Isoform 3 of Replication protein A 32 kDa subunit OS=Homo sapiens GN=RPA2
1771	9517	O94788-3|AL1A2_HUMAN	46.65	2	1	1		54673	Isoform 3 of Retinal dehydrogenase 2 OS=Homo sapiens GN=ALDH1A2
1816	9643	P49756-3|RBM25_HUMAN	30.63	3	1	1		33510	Isoform 3 of RNA-binding protein 25 OS=Homo sapiens GN=RBM25
1721	9371	Q9BTD8-3|RBM42_HUMAN	50.61	2	1	1		47393	Isoform 3 of RNA-binding protein 42 OS=Homo sapiens GN=RBM42
1757	9476	P34897-3|GLYM_HUMAN	44.35	2	1	1		53455	Isoform 3 of Serine hydroxymethyltransferase mitochondrial OS=Homo sapiens GN=SHMT2
1697	9316	Q9NR50-3|EI2BG_HUMAN	55.61	3	1	1		44803	Isoform 3 of Translation initiation factor eIF-2B subunit gamma OS=Homo sapiens GN=EIF2B3
1788	9559	Q12792-3|TWF1_HUMAN	36.46	2	1	1		41018	Isoform 3 of Twinfilin-1 OS=Homo sapiens GN=TWF1
1818	9662	P11172-3|UMPS_HUMAN	30.16	2	1	1		42495	Isoform 3 of Uridine 5'-monophosphate synthase OS=Homo sapiens GN=UMPS
1074	9020	P49748-3|ACADV_HUMAN	48.26	3	1	1		72927	Isoform 3 of Very long-chain specific acyl-CoA dehydrogenase mitochondrial OS=Homo sapiens GN=ACADVL
1127	9124	Q9NQW7-3|XPP1_HUMAN	61.9	2	1	1		74798	Isoform 3 of Xaa-Pro aminopeptidase 1 OS=Homo sapiens GN=XPNPEP1
1701	9337	Q99700-4|ATX2_HUMAN	58.4	1	1	1		132884	Isoform 4 of Ataxin-2 OS=Homo sapiens GN=ATXN2
1724	9381	P35613-4|BASI_HUMAN	62.84	4	1	1		22764	Isoform 4 of Basigin OS=Homo sapiens GN=BSG
1761	9484	Q9Y223-4|GLCNE_HUMAN	41.36	2	1	1		71278	Isoform 4 of Bifunctional UDP-N-acetylglucosamine 2-epimerase/N-acetylmannosamine kinase OS=Homo sapiens GN=GNE
1805	9603	Q9H8M2-4|BRD9_HUMAN	33.68	3	1	1		26247	Isoform 4 of Bromodomain-containing protein 9 OS=Homo sapiens GN=BRD9
1164	9158	Q96SN8-4|CK5P2_HUMAN	25.44	1	1	1		206321	Isoform 4 of CDK5 regulatory subunit-associated protein 2 OS=Homo sapiens GN=CDK5RAP2
1082	8841	P11388-4|TOP2A_HUMAN	57.81	1	1	1		182680	Isoform 4 of DNA topoisomerase 2-alpha OS=Homo sapiens GN=TOP2A
1149	9572	Q8IUD2-4|RB6I2_HUMAN	32.44	1	1	1		108793	Isoform 4 of ELKS/Rab6-interacting/CAST family member 1 OS=Homo sapiens GN=ERC1
1706	9338	P09038-3|FGF2_HUMAN	55.13	5	1	1		21203	Isoform 4 of Fibroblast growth factor 2 OS=Homo sapiens GN=FGF2
1092	9100	P78347-4|GTF2I_HUMAN	37.91	1	1	1		110106	Isoform 4 of General transcription factor II-I OS=Homo sapiens GN=GTF2I
1820	9683	P53990-4|IST1_HUMAN	28.76	2	1	1		39979	Isoform 4 of IST1 homolog OS=Homo sapiens GN=IST1
1829	9729	Q86UP2-4|KTN1_HUMAN	26.27	1	1	1		152987	Isoform 4 of Kinectin OS=Homo sapiens GN=KTN1
1057	8914	O00339-4|MATN2_HUMAN	79.27	1	1	1		75252	Isoform 4 of Matrilin-2 OS=Homo sapiens GN=MATN2
1803	9563	Q9Y4B5-4|MTCL1_HUMAN	33.93	1	1	1		108707	Isoform 4 of Microtubule cross-linking factor 1 OS=Homo sapiens GN=MTCL1
1696	9317	O00712-4|NFIB_HUMAN	56.25	2	1	1		53049	Isoform 4 of Nuclear factor 1 B-type OS=Homo sapiens GN=NFIB
751	8588	Q15366-4|PCBP2_HUMAN	114.91	9	2	1		34917	Isoform 4 of Poly(rC)-binding protein 2 OS=Homo sapiens GN=PCBP2
1825	9721	Q86WI3-4|NLRC5_HUMAN	26.85	0	1	1		201299	Isoform 4 of Protein NLRC5 OS=Homo sapiens GN=NLRC5
1088	9068	P61224-4|RAP1B_HUMAN	54.31	8	1	1		16033	Isoform 4 of Ras-related protein Rap-1b OS=Homo sapiens GN=RAP1B
1771	9509	O94788-4|AL1A2_HUMAN	46.65	2	1	1		46137	Isoform 4 of Retinal dehydrogenase 2 OS=Homo sapiens GN=ALDH1A2
1721	9369	Q9BTD8-4|RBM42_HUMAN	50.61	2	1	1		47025	Isoform 4 of RNA-binding protein 42 OS=Homo sapiens GN=RBM42
1818	9653	P11172-4|UMPS_HUMAN	30.16	3	1	1		22922	Isoform 4 of Uridine 5'-monophosphate synthase OS=Homo sapiens GN=UMPS
1761	9483	Q9Y223-5|GLCNE_HUMAN	41.36	2	1	1		66784	Isoform 5 of Bifunctional UDP-N-acetylglucosamine 2-epimerase/N-acetylmannosamine kinase OS=Homo sapiens GN=GNE
1805	9627	Q9H8M2-1|BRD9_HUMAN	33.68	1	1	1		55665	Isoform 5 of Bromodomain-containing protein 9 OS=Homo sapiens GN=BRD9
825	8991	Q05193-5|DYN1_HUMAN	58.24	1	1	1		95896	Isoform 5 of Dynamin-1 OS=Homo sapiens GN=DNM1
1820	9684	P53990-5|IST1_HUMAN	28.76	2	1	1		41566	Isoform 5 of IST1 homolog OS=Homo sapiens GN=IST1
1696	9319	O00712-5|NFIB_HUMAN	56.25	2	1	1		55181	Isoform 5 of Nuclear factor 1 B-type OS=Homo sapiens GN=NFIB
769	8669	Q13492-5|PICAL_HUMAN	84.62	3	1	1		70037	Isoform 5 of Phosphatidylinositol-binding clathrin assembly protein OS=Homo sapiens GN=PICALM
751	8589	Q15366-5|PCBP2_HUMAN	114.91	9	2	1		35347	Isoform 5 of Poly(rC)-binding protein 2 OS=Homo sapiens GN=PCBP2
1825	9712	Q86WI3-5|NLRC5_HUMAN	26.85	1	1	1		148956	Isoform 5 of Protein NLRC5 OS=Homo sapiens GN=NLRC5
1728	9386	Q9BRK5-6|CAB45_HUMAN	49.11	6	1	1		39608	Isoform 6 of 45 kDa calcium-binding protein OS=Homo sapiens GN=SDF4
1805	9629	Q9H8M2-6|BRD9_HUMAN	33.68	1	1	1		60763	Isoform 6 of Bromodomain-containing protein 9 OS=Homo sapiens GN=BRD9
716	382	P27816-6|MAP4_HUMAN	159.75	5	3	1		119958	Isoform 6 of Microtubule-associated protein 4 OS=Homo sapiens GN=MAP4
751	8591	Q15366-6|PCBP2_HUMAN	114.91	9	2	1		38151	Isoform 6 of Poly(rC)-binding protein 2 OS=Homo sapiens GN=PCBP2
1825	9713	Q86WI3-6|NLRC5_HUMAN	26.85	1	1	1		170416	Isoform 6 of Protein NLRC5 OS=Homo sapiens GN=NLRC5
1095	9114	P09493-6|TPM1_HUMAN	26.67	5	1	1		32649	Isoform 6 of Tropomyosin alpha-1 chain OS=Homo sapiens GN=TPM1
751	8587	Q15366-7|PCBP2_HUMAN	114.91	10	2	1		33497	Isoform 7 of Poly(rC)-binding protein 2 OS=Homo sapiens GN=PCBP2
1095	9115	P09493-7|TPM1_HUMAN	26.67	5	1	1		32678	Isoform 7 of Tropomyosin alpha-1 chain OS=Homo sapiens GN=TPM1
1095	9113	P09493-9|TPM1_HUMAN	26.67	5	1	1		32737	Isoform 9 of Tropomyosin alpha-1 chain OS=Homo sapiens GN=TPM1
1064	8949	Q9Y6E0-2|STK24_HUMAN	71.33	4	1	1		47913	Isoform A of Serine/threonine-protein kinase 24 OS=Homo sapiens GN=STK24
1086	9079	O43707-2|ACTN4_HUMAN	59.71	2	1	1		79913	Isoform ACTN4ISO of Alpha-actinin-4 OS=Homo sapiens GN=ACTN4
1787	9560	Q07955-2|SRSF1_HUMAN	36	3	1	1		31999	Isoform ASF-2 of Serine/arginine-rich splicing factor 1 OS=Homo sapiens GN=SRSF1
1787	9555	Q07955-3|SRSF1_HUMAN	36	4	1	1		22460	Isoform ASF-3 of Serine/arginine-rich splicing factor 1 OS=Homo sapiens GN=SRSF1
459	8564	O95782-2|AP2A1_HUMAN	90.43	1	1	1	Oxidation (M)	105361	Isoform B of AP-2 complex subunit alpha-1 OS=Homo sapiens GN=AP2A1
1810	753	P18583-3|SON_HUMAN	31.67	0	1	1		250386	Isoform B of Protein SON OS=Homo sapiens GN=SON
1716	9360	P63000-2|RAC1_HUMAN	51.07	6	1	1		23467	Isoform B of Ras-related C3 botulinum toxin substrate 1 OS=Homo sapiens GN=RAC1
1810	754	P18583-4|SON_HUMAN	31.67	0	1	1		252251	Isoform C of Protein SON OS=Homo sapiens GN=SON
1684	9300	Q14738-2|2A5D_HUMAN	63.81	2	1	1		66181	Isoform Delta-2 of Serine/threonine-protein phosphatase 2A 56 kDa regulatory subunit delta isoform OS=Homo sapiens GN=PPP2R5D
1684	9295	Q14738-3|2A5D_HUMAN	63.81	2	1	1		58453	Isoform Delta-3 of Serine/threonine-protein phosphatase 2A 56 kDa regulatory subunit delta isoform OS=Homo sapiens GN=PPP2R5D
1677	317	P60201-2|MYPR_HUMAN	58.41	5	1	1	Carbamidomethylation	26274	Isoform DM-20 of Myelin proteolipid protein OS=Homo sapiens GN=PLP1
1810	758	P18583-9|SON_HUMAN	31.67	0	1	1		268090	Isoform I of Protein SON OS=Homo sapiens GN=SON
1767	9496	P13473-2|LAMP2_HUMAN	55.65	2	1	1		44956	Isoform LAMP-2B of Lysosome-associated membrane glycoprotein 2 OS=Homo sapiens GN=LAMP2
1767	9498	P13473-3|LAMP2_HUMAN	55.65	2	1	1		45170	Isoform LAMP-2C of Lysosome-associated membrane glycoprotein 2 OS=Homo sapiens GN=LAMP2
317	384	P30613-2|KPYR_HUMAN	161.37	6	5	1	Oxidation (M)	58494	Isoform L-type of Pyruvate kinase PKLR OS=Homo sapiens GN=PKLR
13	55	P06733-2|ENOA_HUMAN	397.83	71	29	1	Oxidation (M); Deamidation (NQ); Hydroxylation; Methyl ester; Sodium adduct; 2 more	36928	Isoform MBP-1 of Alpha-enolase OS=Homo sapiens GN=ENO1
1815	9638	P31483-2|TIA1_HUMAN	30.36	2	1	1		41801	Isoform Short of Nucleolysin TIA-1 isoform p40 OS=Homo sapiens GN=TIA1
817	8947	Q13459-2|MYO9B_HUMAN	35.58	1	1	1		229141	Isoform Short of Unconventional myosin-IXb OS=Homo sapiens GN=MYO9B
1740	9435	P60660-2|MYL6_HUMAN	45.27	11	1	1		16961	Isoform Smooth muscle of Myosin light polypeptide 6 OS=Homo sapiens GN=MYL6
1062	8945	Q13243-2|SRSF5_HUMAN	48.12	7	1	1		12528	Isoform SRP40-2 of Serine/arginine-rich splicing factor 5 OS=Homo sapiens GN=SRSF5
1062	8957	Q13243-3|SRSF5_HUMAN	48.12	3	1	1		30858	Isoform SRP40-4 of Serine/arginine-rich splicing factor 5 OS=Homo sapiens GN=SRSF5
1820	9682	P53990|IST1_HUMAN	28.76	2	1	1		39751	IST1 homolog OS=Homo sapiens GN=IST1 PE=1 SV=1
1829	9730	Q86UP2|KTN1_HUMAN	26.27	1	1	1		156275	Kinectin OS=Homo sapiens GN=KTN1 PE=1 SV=1
1081	9055	O43896|KIF1C_HUMAN	51.96	1	2	1		122947	Kinesin-like protein KIF1C OS=Homo sapiens GN=KIF1C PE=1 SV=3
1675	9278	Q9BW19|KIFC1_HUMAN	59.69	2	1	1		73748	Kinesin-like protein KIFC1 OS=Homo sapiens GN=KIFC1 PE=1 SV=2
1754	9472	Q92615|LAR4B_HUMAN	50.77	1	1	1		80552	La-related protein 4B OS=Homo sapiens GN=LARP4B PE=1 SV=3
1689	9305	Q9H089|LSG1_HUMAN	62.34	2	1	1		75225	Large subunit GTPase 1 homolog OS=Homo sapiens GN=LSG1 PE=1 SV=2
1053	8897	Q96KB5|TOPK_HUMAN	76.84	3	1	1		36085	Lymphokine-activated killer T-cell-originated protein kinase OS=Homo sapiens GN=PBK PE=1 SV=3
245	8203	Q15046|SYK_HUMAN	216.63	12	8	1	Acetylation (Protein N-term)	68048	Lysine--tRNA ligase OS=Homo sapiens GN=KARS PE=1 SV=3
1767	9497	P13473|LAMP2_HUMAN	55.65	2	1	1		44961	Lysosome-associated membrane glycoprotein 2 OS=Homo sapiens GN=LAMP2 PE=1 SV=2
1085	9074	Q9Y5P6|GMPPB_HUMAN	74.43	6	1	1		39834	Mannose-1-phosphate guanyltransferase beta OS=Homo sapiens GN=GMPPB PE=1 SV=2
1107	9141	Q13724|MOGS_HUMAN	41.16	2	1	1		91918	Mannosyl-oligosaccharide glucosidase OS=Homo sapiens GN=MOGS PE=1 SV=5
1057	8917	O00339|MATN2_HUMAN	79.27	1	1	1		106837	Matrilin-2 OS=Homo sapiens GN=MATN2 PE=1 SV=4
570	8323	Q9UNF1|MAGD2_HUMAN	119.63	10	4	1		64954	Melanoma-associated antigen D2 OS=Homo sapiens GN=MAGED2 PE=1 SV=2
1093	9103	O94776|MTA2_HUMAN	63.96	1	1	1		75023	Metastasis-associated protein MTA2 OS=Homo sapiens GN=MTA2 PE=1 SV=1
1138	9152	P50579|MAP2_HUMAN	70.91	3	1	1		52892	Methionine aminopeptidase 2 OS=Homo sapiens GN=METAP2 PE=1 SV=1
1762	9489	Q8N3F8|MILK1_HUMAN	40.29	2	1	1		93441	MICAL-like protein 1 OS=Homo sapiens GN=MICALL1 PE=1 SV=2
1803	3624	Q9Y4B5|MTCL1_HUMAN	33.93	0	1	1		209525	Microtubule cross-linking factor 1 OS=Homo sapiens GN=MTCL1 PE=1 SV=5
716	383	P27816|MAP4_HUMAN	159.75	5	3	1		121005	Microtubule-associated protein 4 OS=Homo sapiens GN=MAP4 PE=1 SV=3
1713	9176	Q10713|MPPA_HUMAN	66.34	2	1	1		58253	Mitochondrial-processing peptidase subunit alpha OS=Homo sapiens GN=PMPCA PE=1 SV=2
1718	9363	P27361|MK03_HUMAN	51.57	3	1	1		43136	Mitogen-activated protein kinase 3 OS=Homo sapiens GN=MAPK3 PE=1 SV=4
1135	9183	O43684|BUB3_HUMAN	111.43	6	1	1		37155	Mitotic checkpoint protein BUB3 OS=Homo sapiens GN=BUB3 PE=1 SV=1
1732	9393	Q15014|MO4L2_HUMAN	55.93	3	1	1		32308	Mortality factor 4-like protein 2 OS=Homo sapiens GN=MORF4L2 PE=1 SV=1
1740	9434	P60660|MYL6_HUMAN	45.27	11	1	1		16930	Myosin light polypeptide 6 OS=Homo sapiens GN=MYL6 PE=1 SV=2
1646	9210	Q16718|NDUA5_HUMAN	70.98	22	1	1		13459	NADH dehydrogenase [ubiquinone] 1 alpha subcomplex subunit 5 OS=Homo sapiens GN=NDUFA5 PE=1 SV=3
347	2323	Q8WXH0|SYNE2_HUMAN	50.22	0	2	1		796457	Nesprin-2 OS=Homo sapiens GN=SYNE2 PE=1 SV=3
1665	9259	Q6PIU2|NCEH1_HUMAN	65.99	3	1	1		45808	Neutral cholesterol ester hydrolase 1 OS=Homo sapiens GN=NCEH1 PE=1 SV=3
1734	9401	Q8N5F7|NKAP_HUMAN	47.92	2	1	1		47138	NF-kappa-B-activating protein OS=Homo sapiens GN=NKAP PE=1 SV=1
1139	9271	P43490|NAMPT_HUMAN	60.93	3	1	1		55521	Nicotinamide phosphoribosyltransferase OS=Homo sapiens GN=NAMPT PE=1 SV=1
1734	9398	Q5M9Q1|NKAPL_HUMAN	47.92	2	1	1		46312	NKAP-like protein OS=Homo sapiens GN=NKAPL PE=2 SV=3
1784	9550	Q9BV86|NTM1A_HUMAN	44.11	3	1	1		25387	N-terminal Xaa-Pro-Lys N-methyltransferase 1 OS=Homo sapiens GN=NTMT1 PE=1 SV=3
1696	9315	O00712|NFIB_HUMAN	56.25	3	1	1		47442	Nuclear factor 1 B-type OS=Homo sapiens GN=NFIB PE=1 SV=2
1824	9698	Q7Z417|NUFP2_HUMAN	26.83	3	1	1		76121	Nuclear fragile X mental retardation-interacting protein 2 OS=Homo sapiens GN=NUFIP2 PE=1 SV=1
1782	9549	Q8N1F7|NUP93_HUMAN	40.82	1	1	1		93488	Nuclear pore complex protein Nup93 OS=Homo sapiens GN=NUP93 PE=1 SV=2
1108	4107	Q14686|NCOA6_HUMAN	28.82	0	1	1		219144	Nuclear receptor coactivator 6 OS=Homo sapiens GN=NCOA6 PE=1 SV=3
1668	9263	Q9UBU9|NXF1_HUMAN	62.24	2	1	1		70182	Nuclear RNA export factor 1 OS=Homo sapiens GN=NXF1 PE=1 SV=1
1815	9640	P31483|TIA1_HUMAN	30.36	2	1	1		42963	Nucleolysin TIA-1 isoform p40 OS=Homo sapiens GN=TIA1 PE=1 SV=3
1815	9639	Q01085|TIAR_HUMAN	30.36	2	1	1		41591	Nucleolysin TIAR OS=Homo sapiens GN=TIAL1 PE=1 SV=1
1075	9037	P55209|NP1L1_HUMAN	72.9	3	1	1		45374	Nucleosome assembly protein 1-like 1 OS=Homo sapiens GN=NAP1L1 PE=1 SV=1
1639	9192	Q9NTK5|OLA1_HUMAN	78.61	4	1	1		44744	Obg-like ATPase 1 OS=Homo sapiens GN=OLA1 PE=1 SV=2
1649	9218	Q8N6M0|OTU6B_HUMAN	72.1	4	1	1		33813	OTU domain-containing protein 6B OS=Homo sapiens GN=OTUD6B PE=1 SV=1
1099	9126	Q6IE36|OVOS2_HUMAN	53.68	1	2	1		161250	Ovostatin homolog 2 OS=Homo sapiens GN=OVOS2 PE=2 SV=2
503	8383	Q8WXF1|PSPC1_HUMAN	100.53	9	5	1		58744	Paraspeckle component 1 OS=Homo sapiens GN=PSPC1 PE=1 SV=1
1693	9311	Q9NYL4|FKB11_HUMAN	54.78	9	1	1		22180	Peptidyl-prolyl cis-trans isomerase FKBP11 OS=Homo sapiens GN=FKBP11 PE=1 SV=1
1743	9445	O95302|FKBP9_HUMAN	57.99	2	1	1		63084	Peptidyl-prolyl cis-trans isomerase FKBP9 OS=Homo sapiens GN=FKBP9 PE=1 SV=2
1702	9328	Q13526|PIN1_HUMAN	53.28	9	1	1		18243	Peptidyl-prolyl cis-trans isomerase NIMA-interacting 1 OS=Homo sapiens GN=PIN1 PE=1 SV=1
1838	9780	P42356|PI4KA_HUMAN	25.06	0	1	1		231317	Phosphatidylinositol 4-kinase alpha OS=Homo sapiens GN=PI4KA PE=1 SV=3
769	8670	Q13492|PICAL_HUMAN	84.62	3	1	1		70755	Phosphatidylinositol-binding clathrin assembly protein OS=Homo sapiens GN=PICALM PE=1 SV=2
1080	9046	Q9Y263|PLAP_HUMAN	32.26	1	1	1		87157	Phospholipase A-2-activating protein OS=Homo sapiens GN=PLAA PE=1 SV=2
1735	9403	Q9HAB8|PPCS_HUMAN	46.74	5	1	1		34005	Phosphopantothenate--cysteine ligase OS=Homo sapiens GN=PPCS PE=1 SV=2
1813	9635	Q15102|PA1B3_HUMAN	30.54	4	1	1		25734	Platelet-activating factor acetylhydrolase IB subunit gamma OS=Homo sapiens GN=PAFAH1B3 PE=1 SV=1
1737	9408	O43660|PLRG1_HUMAN	46.88	2	1	1		57194	Pleiotropic regulator 1 OS=Homo sapiens GN=PLRG1 PE=1 SV=1
1744	9446	Q9NX46|ARHL2_HUMAN	49.26	2	1	1		38947	Poly(ADP-ribose) glycohydrolase ARH3 OS=Homo sapiens GN=ADPRHL2 PE=1 SV=1
751	8594	Q15366|PCBP2_HUMAN	114.91	8	2	1		38580	Poly(rC)-binding protein 2 OS=Homo sapiens GN=PCBP2 PE=1 SV=1
1729	9388	Q9Y2S7|PDIP2_HUMAN	48.4	4	1	1		42033	Polymerase delta-interacting protein 2 OS=Homo sapiens GN=POLDIP2 PE=1 SV=1
38	109	A5A3E0|POTEF_HUMAN	239.09	9	12	1	Oxidation (M); Carbamylation; Deamidation (NQ); Dehydration; Dimethylation; 6 more	121444	POTE ankyrin domain family member F OS=Homo sapiens GN=POTEF PE=1 SV=2
784	8708	Q15007|FL2D_HUMAN	48.91	3	1	1		44244	Pre-mRNA-splicing regulator WTAP OS=Homo sapiens GN=WTAP PE=1 SV=2
1690	9306	Q9UHG3|PCYOX_HUMAN	55.41	2	1	1		56640	Prenylcysteine oxidase 1 OS=Homo sapiens GN=PCYOX1 PE=1 SV=3
638	8946	Q9BUQ8|DDX23_HUMAN	76.03	1	1	1		95583	Probable ATP-dependent RNA helicase DDX23 OS=Homo sapiens GN=DDX23 PE=1 SV=3
1051	1334	Q7L014|DDX46_HUMAN	47.32	1	1	1		117362	Probable ATP-dependent RNA helicase DDX46 OS=Homo sapiens GN=DDX46 PE=1 SV=2
1103	3578	O00469|PLOD2_HUMAN	82.23	2	1	1		84686	Procollagen-lysine 2-oxoglutarate 5-dioxygenase 2 OS=Homo sapiens GN=PLOD2 PE=1 SV=2
1775	9532	Q8IVL5|P3H2_HUMAN	37.51	4	1	1		80985	Prolyl 3-hydroxylase 2 OS=Homo sapiens GN=LEPREL1 PE=1 SV=1
1066	8960	O00622|CYR61_HUMAN	57.28	3	1	1		42027	Protein CYR61 OS=Homo sapiens GN=CYR61 PE=1 SV=1
1770	9508	O60610|DIAP1_HUMAN	42.23	1	1	1		141347	Protein diaphanous homolog 1 OS=Homo sapiens GN=DIAPH1 PE=1 SV=2
1773	9516	O60879|DIAP2_HUMAN	38.82	1	1	1		125569	Protein diaphanous homolog 2 OS=Homo sapiens GN=DIAPH2 PE=1 SV=1
1756	9475	Q96A26|F162A_HUMAN	47.36	5	1	1		17342	Protein FAM162A OS=Homo sapiens GN=FAM162A PE=1 SV=2
1776	9535	Q9BTY7|F203A_HUMAN	37.49	3	1	1		42129	Protein FAM203A OS=Homo sapiens GN=FAM203A PE=1 SV=1
1776	9534	P0CB43|F203B_HUMAN	37.49	3	1	1		42128	Protein FAM203B OS=Homo sapiens GN=FAM203B PE=1 SV=1
465	3617	Q5VWN6|F208B_HUMAN	38.33	1	2	1	Carbamidomethylation	268840	Protein FAM208B OS=Homo sapiens GN=FAM208B PE=1 SV=1
1763	9490	Q14320|FA50A_HUMAN	54.66	2	1	1		40242	Protein FAM50A OS=Homo sapiens GN=FAM50A PE=1 SV=2
1774	9529	Q52LJ0|FA98B_HUMAN	41.71	2	1	1		37191	Protein FAM98B OS=Homo sapiens GN=FAM98B PE=1 SV=1
753	8602	Q9BX40|LS14B_HUMAN	91.94	4	2	1		42071	Protein LSM14 homolog B OS=Homo sapiens GN=LSM14B PE=1 SV=1
1637	9189	Q9BXY0|MAK16_HUMAN	85.48	6	1	1		35369	Protein MAK16 homolog OS=Homo sapiens GN=MAK16 PE=1 SV=2
1825	9722	Q86WI3|NLRC5_HUMAN	26.85	0	1	1		204593	Protein NLRC5 OS=Homo sapiens GN=NLRC5 PE=1 SV=3
1777	9536	P06703|S10A6_HUMAN	40.53	8	1	1		10180	Protein S100-A6 OS=Homo sapiens GN=S100A6 PE=1 SV=1
1780	3996	Q8TF72|SHRM3_HUMAN	40.59	0	1	1		216856	Protein Shroom3 OS=Homo sapiens GN=SHROOM3 PE=1 SV=2
1654	9232	P28300|LYOX_HUMAN	68.94	3	1	1		46944	Protein-lysine 6-oxidase OS=Homo sapiens GN=LOX PE=1 SV=2
1097	9118	O60231|DHX16_HUMAN	31.75	1	1	1		119263	Putative pre-mRNA-splicing factor ATP-dependent RNA helicase DHX16 OS=Homo sapiens GN=DHX16 PE=1 SV=2
317	386	P30613|KPYR_HUMAN	161.37	5	5	1	Oxidation (M)	61830	Pyruvate kinase PKLR OS=Homo sapiens GN=PKLR PE=1 SV=2
1809	9621	Q5HYI8|RABL3_HUMAN	33.2	3	1	1		26423	Rab-like protein 3 OS=Homo sapiens GN=RABL3 PE=1 SV=1
1716	9359	P63000|RAC1_HUMAN	51.07	6	1	1		21450	Ras-related C3 botulinum toxin substrate 1 OS=Homo sapiens GN=RAC1 PE=1 SV=1
1716	9358	P15153|RAC2_HUMAN	51.07	6	1	1		21429	Ras-related C3 botulinum toxin substrate 2 OS=Homo sapiens GN=RAC2 PE=1 SV=1
1084	9073	Q9ULC3|RAB23_HUMAN	58.05	4	1	1		26659	Ras-related protein Rab-23 OS=Homo sapiens GN=RAB23 PE=1 SV=1
1088	9083	P62834|RAP1A_HUMAN	54.31	6	1	1		20987	Ras-related protein Rap-1A OS=Homo sapiens GN=RAP1A PE=1 SV=1
1088	9084	P61224|RAP1B_HUMAN	54.31	6	1	1		20825	Ras-related protein Rap-1b OS=Homo sapiens GN=RAP1B PE=1 SV=1
1755	9474	P35249|RFC4_HUMAN	42.1	6	1	1		39682	Replication factor C subunit 4 OS=Homo sapiens GN=RFC4 PE=1 SV=2
1052	8895	P15927|RFA2_HUMAN	69.05	4	1	1		29247	Replication protein A 32 kDa subunit OS=Homo sapiens GN=RPA2 PE=1 SV=1
1771	9518	P00352|AL1A1_HUMAN	46.65	2	1	1		54862	Retinal dehydrogenase 1 OS=Homo sapiens GN=ALDH1A1 PE=1 SV=2
1771	9522	O94788|AL1A2_HUMAN	46.65	2	1	1		56724	Retinal dehydrogenase 2 OS=Homo sapiens GN=ALDH1A2 PE=1 SV=3
1671	9139	P60891|PRPS1_HUMAN	61.62	6	1	1		34834	Ribose-phosphate pyrophosphokinase 1 OS=Homo sapiens GN=PRPS1 PE=1 SV=2
1705	9170	P56182|RRP1_HUMAN	53.63	3	1	1		52839	Ribosomal RNA processing protein 1 homolog A OS=Homo sapiens GN=RRP1 PE=1 SV=1
1667	9261	O43709|WBS22_HUMAN	64.78	4	1	1		31880	Ribosome biogenesis methyltransferase WBSCR22 OS=Homo sapiens GN=WBSCR22 PE=1 SV=2
1068	8963	Q14137|BOP1_HUMAN	69.59	1	1	1		83630	Ribosome biogenesis protein BOP1 OS=Homo sapiens GN=BOP1 PE=1 SV=2
1807	9608	Q8TDN6|BRX1_HUMAN	33.55	2	1	1		41401	Ribosome biogenesis protein BRX1 homolog OS=Homo sapiens GN=BRIX1 PE=1 SV=2
1642	9203	Q9H7B2|RPF2_HUMAN	74.89	6	1	1		35583	Ribosome production factor 2 homolog OS=Homo sapiens GN=RPF2 PE=1 SV=2
115	509	Q96E39|RMXL1_HUMAN	269.86	44	17	1	Oxidation (M); Acetylation (Protein N-term)	42142	RNA binding motif protein X-linked-like-1 OS=Homo sapiens GN=RBMXL1 PE=1 SV=1
1722	9373	Q9NTZ6|RBM12_HUMAN	49.29	1	1	1		97396	RNA-binding protein 12 OS=Homo sapiens GN=RBM12 PE=1 SV=1
1816	9647	P49756|RBM25_HUMAN	30.63	1	1	1		100186	RNA-binding protein 25 OS=Homo sapiens GN=RBM25 PE=1 SV=3
1721	9372	Q9BTD8|RBM42_HUMAN	50.61	2	1	1		50414	RNA-binding protein 42 OS=Homo sapiens GN=RBM42 PE=1 SV=1
1747	9451	Q9Y5S9|RBM8A_HUMAN	45.37	5	1	1		19889	RNA-binding protein 8A OS=Homo sapiens GN=RBM8A PE=1 SV=1
1664	9257	Q9ULX3|NOB1_HUMAN	62.76	4	1	1		46675	RNA-binding protein NOB1 OS=Homo sapiens GN=NOB1 PE=1 SV=1
1764	9492	O14828|SCAM3_HUMAN	40.19	4	1	1		38287	Secretory carrier-associated membrane protein 3 OS=Homo sapiens GN=SCAMP3 PE=1 SV=3
1685	9297	Q15019|SEPT2_HUMAN	56.62	6	1	1		41487	Septin-2 OS=Homo sapiens GN=SEPT2 PE=1 SV=1
1635	9184	Q13501|SQSTM_HUMAN	101.13	6	1	1		47687	Sequestosome-1 OS=Homo sapiens GN=SQSTM1 PE=1 SV=1
1757	9478	P34897|GLYM_HUMAN	44.35	2	1	1		55993	Serine hydroxymethyltransferase mitochondrial OS=Homo sapiens GN=SHMT2 PE=1 SV=3
534	906	Q8IYB3|SRRM1_HUMAN	65.86	1	1	1		102335	Serine/arginine repetitive matrix protein 1 OS=Homo sapiens GN=SRRM1 PE=1 SV=2
1787	9557	Q07955|SRSF1_HUMAN	36	3	1	1		27745	Serine/arginine-rich splicing factor 1 OS=Homo sapiens GN=SRSF1 PE=1 SV=2
1062	8958	Q13243|SRSF5_HUMAN	48.12	3	1	1		31264	Serine/arginine-rich splicing factor 5 OS=Homo sapiens GN=SRSF5 PE=1 SV=1
643	8700	O94804|STK10_HUMAN	71.8	2	2	1		112135	Serine/threonine-protein kinase 10 OS=Homo sapiens GN=STK10 PE=1 SV=1
1064	8950	Q9Y6E0|STK24_HUMAN	71.33	4	1	1		49308	Serine/threonine-protein kinase 24 OS=Homo sapiens GN=STK24 PE=1 SV=1
1132	9378	P15056|BRAF_HUMAN	58.73	1	1	1		84437	Serine/threonine-protein kinase B-raf OS=Homo sapiens GN=BRAF PE=1 SV=4
1674	9276	O15075|DCLK1_HUMAN	59.74	3	1	1		82224	Serine/threonine-protein kinase DCLK1 OS=Homo sapiens GN=DCLK1 PE=1 SV=2
1663	3275	Q13177|PAK2_HUMAN	63.43	4	1	1		58043	Serine/threonine-protein kinase PAK 2 OS=Homo sapiens GN=PAK2 PE=1 SV=3
802	8876	P53350|PLK1_HUMAN	45.07	1	1	1		68255	Serine/threonine-protein kinase PLK1 OS=Homo sapiens GN=PLK1 PE=1 SV=1
1651	9227	Q96QC0|PP1RA_HUMAN	69.03	2	1	1		99058	Serine/threonine-protein phosphatase 1 regulatory subunit 10 OS=Homo sapiens GN=PPP1R10 PE=1 SV=1
1684	9303	Q14738|2A5D_HUMAN	63.81	2	1	1		69992	Serine/threonine-protein phosphatase 2A 56 kDa regulatory subunit delta isoform OS=Homo sapiens GN=PPP2R5D PE=1 SV=1
1766	9503	P67775|PP2AA_HUMAN	44.15	3	1	1		35594	Serine/threonine-protein phosphatase 2A catalytic subunit alpha isoform OS=Homo sapiens GN=PPP2CA PE=1 SV=1
1766	9502	P62714|PP2AB_HUMAN	44.15	3	1	1		35575	Serine/threonine-protein phosphatase 2A catalytic subunit beta isoform OS=Homo sapiens GN=PPP2CB PE=1 SV=1
1841	9791	Q6NUP7|PP4R4_HUMAN	35.99	1	1	1		99452	Serine/threonine-protein phosphatase 4 regulatory subunit 4 OS=Homo sapiens GN=PPP4R4 PE=1 SV=1
1783	9547	Q8NEM2|SHCBP_HUMAN	39.44	1	1	1		75691	SHC SH2 domain-binding protein 1 OS=Homo sapiens GN=SHCBP1 PE=1 SV=3
1659	9241	P67812|SC11A_HUMAN	67	7	1	1		20625	Signal peptidase complex catalytic subunit SEC11A OS=Homo sapiens GN=SEC11A PE=1 SV=1
1727	9382	P61009|SPCS3_HUMAN	56.23	5	1	1		20313	Signal peptidase complex subunit 3 OS=Homo sapiens GN=SPCS3 PE=1 SV=1
1100	9128	Q9NTI5|PDS5B_HUMAN	89.22	1	1	1		164666	Sister chromatid cohesion protein PDS5 homolog B OS=Homo sapiens GN=PDS5B PE=1 SV=1
1822	9687	P62308|RUXG_HUMAN	27.7	9	1	1		8496	Small nuclear ribonucleoprotein G OS=Homo sapiens GN=SNRPG PE=1 SV=1
1822	9686	A8MWD9|RUXGL_HUMAN	27.7	9	1	1		8544	Small nuclear ribonucleoprotein G-like protein OS=Homo sapiens PE=3 SV=2
1641	9202	P62314|SMD1_HUMAN	81.52	11	1	1		13282	Small nuclear ribonucleoprotein Sm D1 OS=Homo sapiens GN=SNRPD1 PE=1 SV=1
1738	9432	P62318|SMD3_HUMAN	47.5	7	1	1		13916	Small nuclear ribonucleoprotein Sm D3 OS=Homo sapiens GN=SNRPD3 PE=1 SV=1
1786	9552	P63165|SUMO1_HUMAN	36.81	7	1	1		11557	Small ubiquitin-related modifier 1 OS=Homo sapiens GN=SUMO1 PE=1 SV=1
1647	9214	P61956|SUMO2_HUMAN	76.9	13	1	1		10871	Small ubiquitin-related modifier 2 OS=Homo sapiens GN=SUMO2 PE=1 SV=3
1647	9216	P55854|SUMO3_HUMAN	76.9	12	1	1		11637	Small ubiquitin-related modifier 3 OS=Homo sapiens GN=SUMO3 PE=1 SV=2
1647	9215	Q6EEV6|SUMO4_HUMAN	76.9	13	1	1		10685	Small ubiquitin-related modifier 4 OS=Homo sapiens GN=SUMO4 PE=1 SV=2
1765	9493	P54709|AT1B3_HUMAN	39.94	4	1	1		31513	Sodium/potassium-transporting ATPase subunit beta-3 OS=Homo sapiens GN=ATP1B3 PE=1 SV=1
765	8663	O60749|SNX2_HUMAN	72.2	3	1	1		58471	Sorting nexin-2 OS=Homo sapiens GN=SNX2 PE=1 SV=2
1059	8937	Q9Y5X3|SNX5_HUMAN	94.41	4	1	1		46817	Sorting nexin-5 OS=Homo sapiens GN=SNX5 PE=1 SV=1
1802	9589	Q9UNH7|SNX6_HUMAN	46.39	2	1	1		46649	Sorting nexin-6 OS=Homo sapiens GN=SNX6 PE=1 SV=1
442	8378	Q96SI9|STRBP_HUMAN	123.09	6	4	1		73653	Spermatid perinuclear RNA-binding protein OS=Homo sapiens GN=STRBP PE=1 SV=1
1133	9277	Q15393|SF3B3_HUMAN	66	1	1	1		135577	Splicing factor 3B subunit 3 OS=Homo sapiens GN=SF3B3 PE=1 SV=4
1821	9094	O43815|STRN_HUMAN	27.56	1	1	1		86132	Striatin OS=Homo sapiens GN=STRN PE=1 SV=4
1758	3591	Q14683|SMC1A_HUMAN	69.37	1	1	1		143233	Structural maintenance of chromosomes protein 1A OS=Homo sapiens GN=SMC1A PE=1 SV=2
1731	9392	P21912|SDHB_HUMAN	55.27	3	1	1		31630	Succinate dehydrogenase [ubiquinone] iron-sulfur subunit mitochondrial OS=Homo sapiens GN=SDHB PE=1 SV=3
1808	9619	Q9UBT2|SAE2_HUMAN	37.31	1	1	1		71224	SUMO-activating enzyme subunit 2 OS=Homo sapiens GN=UBA2 PE=1 SV=2
1826	9715	Q8N4U5|T11L2_HUMAN	40.41	1	1	1		58091	T-complex protein 11-like protein 2 OS=Homo sapiens GN=TCP11L2 PE=2 SV=1
1736	9405	Q86VY4|TSYL5_HUMAN	46.61	4	1	1		45143	Testis-specific Y-encoded-like protein 5 OS=Homo sapiens GN=TSPYL5 PE=1 SV=2
1733	9394	O95881|TXD12_HUMAN	49.63	5	1	1		19206	Thioredoxin domain-containing protein 12 OS=Homo sapiens GN=TXNDC12 PE=1 SV=1
1795	9574	O43396|TXNL1_HUMAN	42.04	2	1	1		32251	Thioredoxin-like protein 1 OS=Homo sapiens GN=TXNL1 PE=1 SV=3
1709	9341	Q9H3N1|TMX1_HUMAN	53.18	4	1	1		31791	Thioredoxin-related transmembrane protein 1 OS=Homo sapiens GN=TMX1 PE=1 SV=1
1655	9233	P35442|TSP2_HUMAN	66.82	1	1	1		129991	Thrombospondin-2 OS=Homo sapiens GN=THBS2 PE=1 SV=2
1142	9367	P23919|KTHY_HUMAN	51.53	5	1	1		23819	Thymidylate kinase OS=Homo sapiens GN=DTYMK PE=1 SV=4
1779	9539	Q96S44|PRPK_HUMAN	37.47	4	1	1		28160	TP53-regulating kinase OS=Homo sapiens GN=TP53RK PE=1 SV=2
1111	9153	O14776|TCRG1_HUMAN	42.19	1	1	1		123901	Transcription elongation regulator 1 OS=Homo sapiens GN=TCERG1 PE=1 SV=2
1790	9564	P29084|T2EB_HUMAN	44.18	2	1	1		33044	Transcription initiation factor IIE subunit beta OS=Homo sapiens GN=GTF2E2 PE=1 SV=1
1049	8881	Q15582|BGH3_HUMAN	87.86	2	1	1		74681	Transforming growth factor-beta-induced protein ig-h3 OS=Homo sapiens GN=TGFBI PE=1 SV=1
1697	9320	Q9NR50|EI2BG_HUMAN	55.61	2	1	1		50240	Translation initiation factor eIF-2B subunit gamma OS=Homo sapiens GN=EIF2B3 PE=1 SV=1
1638	9190	Q9UNL2|SSRG_HUMAN	83.69	8	1	1		21080	Translocon-associated protein subunit gamma OS=Homo sapiens GN=SSR3 PE=1 SV=1
62	259	P68366|TBA4A_HUMAN	264.6	30	13	1	Oxidation (M); Deamidation (NQ); Hydroxylation; Pyro-glu from Q	49924	Tubulin alpha-4A chain OS=Homo sapiens GN=TUBA4A PE=1 SV=1
51	164	Q13885|TBB2A_HUMAN	314.93	34	15	1	Oxidation (M); Deamidation (NQ); Dehydration; Sodium adduct	49907	Tubulin beta-2A chain OS=Homo sapiens GN=TUBB2A PE=1 SV=1
51	163	Q9BVA1|TBB2B_HUMAN	314.93	34	15	1	Oxidation (M); Deamidation (NQ); Dehydration; Sodium adduct	49953	Tubulin beta-2B chain OS=Homo sapiens GN=TUBB2B PE=1 SV=1
1788	9558	Q12792|TWF1_HUMAN	36.46	2	1	1		40283	Twinfilin-1 OS=Homo sapiens GN=TWF1 PE=1 SV=3
1079	933	Q6IBS0|TWF2_HUMAN	46.79	3	2	1		39548	Twinfilin-2 OS=Homo sapiens GN=TWF2 PE=1 SV=2
1113	778	O43290|SNUT1_HUMAN	65.8	2	1	1		90255	U4/U6.U5 tri-snRNP-associated protein 1 OS=Homo sapiens GN=SART1 PE=1 SV=1
1636	9188	Q96DI7|SNR40_HUMAN	85.48	9	1	1		39311	U5 small nuclear ribonucleoprotein 40 kDa protein OS=Homo sapiens GN=SNRNP40 PE=1 SV=1
1109	2541	Q93009|UBP7_HUMAN	68.07	1	1	1		128302	Ubiquitin carboxyl-terminal hydrolase 7 OS=Homo sapiens GN=USP7 PE=1 SV=2
817	2258	Q13459|MYO9B_HUMAN	35.58	1	1	1		243398	Unconventional myosin-IXb OS=Homo sapiens GN=MYO9B PE=1 SV=3
1741	9440	Q6P1X6|CH082_HUMAN	44.87	7	1	1		23889	UPF0598 protein C8orf82 OS=Homo sapiens GN=C8orf82 PE=1 SV=2
1818	9666	P11172|UMPS_HUMAN	30.16	1	1	1		52222	Uridine 5'-monophosphate synthase OS=Homo sapiens GN=UMPS PE=1 SV=1
1817	9644	Q96QK1|VPS35_HUMAN	30.26	1	1	1		91707	Vacuolar protein sorting-associated protein 35 OS=Homo sapiens GN=VPS35 PE=1 SV=2
1074	9019	P49748|ACADV_HUMAN	48.26	3	1	1		70390	Very long-chain specific acyl-CoA dehydrogenase mitochondrial OS=Homo sapiens GN=ACADVL PE=1 SV=1
1653	9231	P46459|NSF_HUMAN	71.64	2	1	1		82594	Vesicle-fusing ATPase OS=Homo sapiens GN=NSF PE=1 SV=3
778	8686	Q96GY0|ZC21A_HUMAN	54.37	3	1	1		35092	Zinc finger C2HC domain-containing protein 1A OS=Homo sapiens GN=ZC2HC1A PE=1 SV=2
774	8681	Q9BYD6|RM01_HUMAN	68.96	4	1	1		36909	39S ribosomal protein L1 mitochondrial OS=Homo sapiens GN=MRPL1 PE=1 SV=2
1657	9236	Q5T653|RM02_HUMAN	73.01	4	1	1		33301	39S ribosomal protein L2 mitochondrial OS=Homo sapiens GN=MRPL2 PE=1 SV=2
1791	9566	Q7Z2W9|RM21_HUMAN	35.3	5	1	1		22815	39S ribosomal protein L21 mitochondrial OS=Homo sapiens GN=MRPL21 PE=1 SV=2
1710	9344	Q9NYK5|RM39_HUMAN	60.02	3	1	1		38712	39S ribosomal protein L39 mitochondrial OS=Homo sapiens GN=MRPL39 PE=1 SV=3
1650	9226	Q9HD33|RM47_HUMAN	68.84	8	1	1		29450	39S ribosomal protein L47 mitochondrial OS=Homo sapiens GN=MRPL47 PE=1 SV=2
1745	9448	Q96GC5|RM48_HUMAN	44.22	6	1	1		23935	39S ribosomal protein L48 mitochondrial OS=Homo sapiens GN=MRPL48 PE=1 SV=2
1778	9537	P25398|RS12_HUMAN	36.92	10	1	1		14515	40S ribosomal protein S12 OS=Homo sapiens GN=RPS12 PE=1 SV=3
789	8717	P42677|RS27_HUMAN	121.28	31	2	1		9461	40S ribosomal protein S27 OS=Homo sapiens GN=RPS27 PE=1 SV=3
790	8719	Q71UM5|RS27L_HUMAN	110.67	31	2	1		9477	40S ribosomal protein S27-like OS=Homo sapiens GN=RPS27L PE=1 SV=3
828	9034	P63173|RL38_HUMAN	79.87	19	1	1		8218	60S ribosomal protein L38 OS=Homo sapiens GN=RPL38 PE=1 SV=2
201	263	P31946|1433B_HUMAN	188.65	30	11	2	Oxidation (M)	28082	14-3-3 protein beta/alpha OS=Homo sapiens GN=YWHAB PE=1 SV=3
775	8683	Q16698|DECR_HUMAN	90.57	9	2	2		36068	2 4-dienoyl-CoA reductase mitochondrial OS=Homo sapiens GN=DECR1 PE=1 SV=1
1004	8777	Q02218|ODO1_HUMAN	74.4	4	2	2		115935	2-oxoglutarate dehydrogenase mitochondrial OS=Homo sapiens GN=OGDH PE=1 SV=3
734	8809	P17858|K6PL_HUMAN	100.51	3	3	2	Acetylation (Protein N-term)	85018	6-phosphofructokinase liver type OS=Homo sapiens GN=PFKL PE=1 SV=6
614	733	P61160|ARP2_HUMAN	88.07	8	3	2		44761	Actin-related protein 2 OS=Homo sapiens GN=ACTR2 PE=1 SV=1
1013	8794	O15143|ARC1B_HUMAN	66.98	8	2	2		40950	Actin-related protein 2/3 complex subunit 1B OS=Homo sapiens GN=ARPC1B PE=1 SV=3
996	8763	Q9Y305|ACOT9_HUMAN	90.38	5	2	2		49902	Acyl-coenzyme A thioesterase 9 mitochondrial OS=Homo sapiens GN=ACOT9 PE=1 SV=2
651	8757	P84077|ARF1_HUMAN	96.85	12	3	2		20697	ADP-ribosylation factor 1 OS=Homo sapiens GN=ARF1 PE=1 SV=2
651	8756	P61204|ARF3_HUMAN	96.85	12	3	2		20601	ADP-ribosylation factor 3 OS=Homo sapiens GN=ARF3 PE=1 SV=2
1003	8774	O00170|AIP_HUMAN	84.52	9	2	2		37636	AH receptor-interacting protein OS=Homo sapiens GN=AIP PE=1 SV=2
613	8507	P61163|ACTZ_HUMAN	118.43	8	3	2	Oxidation (M)	42614	Alpha-centractin OS=Homo sapiens GN=ACTR1A PE=1 SV=1
1002	8775	P53680|AP2S1_HUMAN	91.43	13	2	2		17018	AP-2 complex subunit sigma OS=Homo sapiens GN=AP2S1 PE=1 SV=2
531	3309	O14617|AP3D1_HUMAN	82.17	2	2	2		130158	AP-3 complex subunit delta-1 OS=Homo sapiens GN=AP3D1 PE=1 SV=1
652	8781	P08243|ASNS_HUMAN	100.92	4	2	2		64370	Asparagine synthetase [glutamine-hydrolyzing] OS=Homo sapiens GN=ASNS PE=1 SV=4
770	8671	P53396|ACLY_HUMAN	117.97	2	2	2		120839	ATP-citrate synthase OS=Homo sapiens GN=ACLY PE=1 SV=3
529	1584	Q86XP3|DDX42_HUMAN	107.08	2	2	2		102975	ATP-dependent RNA helicase DDX42 OS=Homo sapiens GN=DDX42 PE=1 SV=1
1029	8827	O95340|PAPS2_HUMAN	60.37	6	2	2		69501	Bifunctional 3'-phosphoadenosine 5'-phosphosulfate synthase 2 OS=Homo sapiens GN=PAPSS2 PE=1 SV=2
738	8506	Q99439|CNN2_HUMAN	74.98	8	3	2		33697	Calponin-2 OS=Homo sapiens GN=CNN2 PE=1 SV=4
991	8745	P10644|KAP0_HUMAN	90.31	9	2	2		42982	cAMP-dependent protein kinase type I-alpha regulatory subunit OS=Homo sapiens GN=PRKAR1A PE=1 SV=1
744	8563	O60716|CTND1_HUMAN	73.21	2	2	2		108170	Catenin delta-1 OS=Homo sapiens GN=CTNND1 PE=1 SV=1
1148	9504	P07858|CATB_HUMAN	58.8	5	2	2		37822	Cathepsin B OS=Homo sapiens GN=CTSB PE=1 SV=3
992	8749	P07711|CATL1_HUMAN	99.2	11	2	2		37564	Cathepsin L1 OS=Homo sapiens GN=CTSL PE=1 SV=2
987	8720	P60953|CDC42_HUMAN	112.79	20	2	2		21259	Cell division control protein 42 homolog OS=Homo sapiens GN=CDC42 PE=1 SV=2
1023	9187	O00299|CLIC1_HUMAN	104.85	12	2	2	Acetylation (Protein N-term)	26923	Chloride intracellular channel protein 1 OS=Homo sapiens GN=CLIC1 PE=1 SV=4
526	8606	Q13185|CBX3_HUMAN	96.92	15	2	2		20811	Chromobox protein homolog 3 OS=Homo sapiens GN=CBX3 PE=1 SV=4
808	8913	O95239|KIF4A_HUMAN	55.45	1	2	2		139881	Chromosome-associated kinesin KIF4A OS=Homo sapiens GN=KIF4A PE=1 SV=3
1016	8797	Q15003|CND2_HUMAN	81.03	3	2	2		82563	Condensin complex subunit 2 OS=Homo sapiens GN=NCAPH PE=1 SV=3
776	8684	Q99829|CPNE1_HUMAN	75.12	3	2	2	Oxidation (M)	59059	Copine-1 OS=Homo sapiens GN=CPNE1 PE=1 SV=1
994	8753	P06493|CDK1_HUMAN	88.36	11	2	2		34095	Cyclin-dependent kinase 1 OS=Homo sapiens GN=CDK1 PE=1 SV=3
759	8637	Q8WWK9|CKAP2_HUMAN	92.59	4	2	2		76987	Cytoskeleton-associated protein 2 OS=Homo sapiens GN=CKAP2 PE=1 SV=1
1032	8831	P60981|DEST_HUMAN	100.38	10	2	2		18506	Destrin OS=Homo sapiens GN=DSTN PE=1 SV=3
786	8713	P49736|MCM2_HUMAN	95.7	2	2	2		101896	DNA replication licensing factor MCM2 OS=Homo sapiens GN=MCM2 PE=1 SV=4
1006	9204	P25205|MCM3_HUMAN	98.41	4	2	2	Acetylation (Protein N-term)	90981	DNA replication licensing factor MCM3 OS=Homo sapiens GN=MCM3 PE=1 SV=3
588	8415	P31689|DNJA1_HUMAN	94.84	9	4	2		44868	DnaJ homolog subfamily A member 1 OS=Homo sapiens GN=DNAJA1 PE=1 SV=2
611	8505	P25685|DNJB1_HUMAN	77.17	7	2	2		38044	DnaJ homolog subfamily B member 1 OS=Homo sapiens GN=DNAJB1 PE=1 SV=4
1044	2814	P55265|DSRAD_HUMAN	57.45	1	2	2		136066	Double-stranded RNA-specific adenosine deaminase OS=Homo sapiens GN=ADAR PE=1 SV=4
1037	8838	Q9H4M9|EHD1_HUMAN	75.9	9	2	2		60627	EH domain-containing protein 1 OS=Homo sapiens GN=EHD1 PE=1 SV=2
797	8785	P50402|EMD_HUMAN	83	10	2	2		28994	Emerin OS=Homo sapiens GN=EMD PE=1 SV=1
1027	8825	Q9BY44|EIF2A_HUMAN	69.51	3	2	2		64990	Eukaryotic translation initiation factor 2A OS=Homo sapiens GN=EIF2A PE=1 SV=3
1022	9221	P63241|IF5A1_HUMAN	110.59	12	2	2	Deamidation (NQ)	16832	Eukaryotic translation initiation factor 5A-1 OS=Homo sapiens GN=EIF5A PE=1 SV=2
1022	9222	Q6IS14|IF5AL_HUMAN	110.59	12	2	2	Deamidation (NQ)	16773	Eukaryotic translation initiation factor 5A-1-like OS=Homo sapiens GN=EIF5AL1 PE=1 SV=2
1022	9220	Q9GZV4|IF5A2_HUMAN	110.59	12	2	2	Deamidation (NQ)	16793	Eukaryotic translation initiation factor 5A-2 OS=Homo sapiens GN=EIF5A2 PE=1 SV=3
1046	8868	Q9BSJ8|ESYT1_HUMAN	80.38	2	2	2		122856	Extended synaptotagmin-1 OS=Homo sapiens GN=ESYT1 PE=1 SV=1
801	8832	Q9Y5B9|SP16H_HUMAN	97.5	3	2	2		119914	FACT complex subunit SPT16 OS=Homo sapiens GN=SUPT16H PE=1 SV=1
1035	8836	Q08945|SSRP1_HUMAN	75.28	2	2	2		81075	FACT complex subunit SSRP1 OS=Homo sapiens GN=SSRP1 PE=1 SV=1
513	8413	P30419|NMT1_HUMAN	136.8	7	3	2		56806	Glycylpeptide N-tetradecanoyltransferase 1 OS=Homo sapiens GN=NMT1 PE=1 SV=2
1026	8824	Q9UBQ7|GRHPR_HUMAN	67.42	9	2	2		35668	Glyoxylate reductase/hydroxypyruvate reductase OS=Homo sapiens GN=GRHPR PE=1 SV=1
1012	8798	Q12849|GRSF1_HUMAN	70.28	4	2	2		53126	G-rich sequence factor 1 OS=Homo sapiens GN=GRSF1 PE=1 SV=3
81	148	P0C0S8|H2A1_HUMAN	226.54	53	15	2		14091	Histone H2A type 1 OS=Homo sapiens GN=HIST1H2AG PE=1 SV=2
81	146	Q96KK5|H2A1H_HUMAN	226.54	54	15	2		13906	Histone H2A type 1-H OS=Homo sapiens GN=HIST1H2AH PE=1 SV=3
81	145	Q99878|H2A1J_HUMAN	226.54	54	15	2		13936	Histone H2A type 1-J OS=Homo sapiens GN=HIST1H2AJ PE=1 SV=3
1028	9384	Q06033|ITIH3_HUMAN	74.82	2	2	2	Mutation	99849	Inter-alpha-trypsin inhibitor heavy chain H3 OS=Homo sapiens GN=ITIH3 PE=1 SV=2
744	8556	O60716-8|CTND1_HUMAN	73.21	2	2	2		101765	Isoform 1 of Catenin delta-1 OS=Homo sapiens GN=CTNND1
990	8736	O94979-10|SC31A_HUMAN	97.39	2	2	2		127556	Isoform 10 of Protein transport protein Sec31A OS=Homo sapiens GN=SEC31A
744	8558	O60716-5|CTND1_HUMAN	73.21	2	2	2		104156	Isoform 1A of Catenin delta-1 OS=Homo sapiens GN=CTNND1
744	8562	O60716-2|CTND1_HUMAN	73.21	2	2	2		107349	Isoform 1AB of Catenin delta-1 OS=Homo sapiens GN=CTNND1
744	8559	O60716-3|CTND1_HUMAN	73.21	2	2	2		104977	Isoform 1AC of Catenin delta-1 OS=Homo sapiens GN=CTNND1
744	8560	O60716-6|CTND1_HUMAN	73.21	2	2	2		104958	Isoform 1B of Catenin delta-1 OS=Homo sapiens GN=CTNND1
744	8561	O60716-4|CTND1_HUMAN	73.21	2	2	2		105779	Isoform 1BC of Catenin delta-1 OS=Homo sapiens GN=CTNND1
744	8557	O60716-7|CTND1_HUMAN	73.21	2	2	2		102586	Isoform 1C of Catenin delta-1 OS=Homo sapiens GN=CTNND1
1004	8776	Q02218-2|ODO1_HUMAN	74.4	4	2	2		115514	Isoform 2 of 2-oxoglutarate dehydrogenase mitochondrial OS=Homo sapiens GN=OGDH
996	8762	Q9Y305-2|ACOT9_HUMAN	90.38	5	2	2		46355	Isoform 2 of Acyl-coenzyme A thioesterase 9 mitochondrial OS=Homo sapiens GN=ACOT9
1002	8773	P53680-2|AP2S1_HUMAN	91.43	18	2	2		12417	Isoform 2 of AP-2 complex subunit sigma OS=Homo sapiens GN=AP2S1
531	8613	O14617-2|AP3D1_HUMAN	82.17	2	2	2		125040	Isoform 2 of AP-3 complex subunit delta-1 OS=Homo sapiens GN=AP3D1
652	8780	P08243-2|ASNS_HUMAN	100.92	4	2	2		62168	Isoform 2 of Asparagine synthetase [glutamine-hydrolyzing] OS=Homo sapiens GN=ASNS
529	1569	Q86XP3-2|DDX42_HUMAN	107.08	3	2	2		90068	Isoform 2 of ATP-dependent RNA helicase DDX42 OS=Homo sapiens GN=DDX42
808	8907	O95239-2|KIF4A_HUMAN	55.45	1	2	2		128459	Isoform 2 of Chromosome-associated kinesin KIF4A OS=Homo sapiens GN=KIF4A
994	8752	P06493-2|CDK1_HUMAN	88.36	13	2	2		27503	Isoform 2 of Cyclin-dependent kinase 1 OS=Homo sapiens GN=CDK1
759	8635	Q8WWK9-4|CKAP2_HUMAN	92.59	6	2	2		55307	Isoform 2 of Cytoskeleton-associated protein 2 OS=Homo sapiens GN=CKAP2
1022	9228	P63241-2|IF5A1_HUMAN	110.59	10	2	2	Deamidation (NQ)	20170	Isoform 2 of Eukaryotic translation initiation factor 5A-1 OS=Homo sapiens GN=EIF5A
1046	8869	Q9BSJ8-2|ESYT1_HUMAN	80.38	2	2	2		124003	Isoform 2 of Extended synaptotagmin-1 OS=Homo sapiens GN=ESYT1
1012	8793	Q12849-5|GRSF1_HUMAN	70.28	6	2	2		36613	Isoform 2 of G-rich sequence factor 1 OS=Homo sapiens GN=GRSF1
458	345	Q71UI9-2|H2AV_HUMAN	112.85	25	4	2		12146	Isoform 2 of Histone H2A.V OS=Homo sapiens GN=H2AFV
1028	9383	Q06033-2|ITIH3_HUMAN	74.82	2	2	2	Mutation	99328	Isoform 2 of Inter-alpha-trypsin inhibitor heavy chain H3 OS=Homo sapiens GN=ITIH3
461	2017	Q86V48-2|LUZP1_HUMAN	86.25	2	2	2		114588	Isoform 2 of Leucine zipper protein 1 OS=Homo sapiens GN=LUZP1
1043	4057	Q86W92-2|LIPB1_HUMAN	60.75	3	2	2		113181	Isoform 2 of Liprin-beta-1 OS=Homo sapiens GN=PPFIBP1
632	8729	Q3KQU3-2|MA7D1_HUMAN	129.49	4	2	2		88726	Isoform 2 of MAP7 domain-containing protein 1 OS=Homo sapiens GN=MAP7D1
1019	9282	P28482-2|MK01_HUMAN	87.93	8	2	2	Acetylation (Protein N-term)	36432	Isoform 2 of Mitogen-activated protein kinase 1 OS=Homo sapiens GN=MAPK1
1024	9352	P22234-2|PUR6_HUMAN	81.12	5	2	2	Acetylation (Protein N-term)	47958	Isoform 2 of Multifunctional protein ADE2 OS=Homo sapiens GN=PAICS
624	936	Q14980-2|NUMA1_HUMAN	101.1	1	2	2		236513	Isoform 2 of Nuclear mitotic apparatus protein 1 OS=Homo sapiens GN=NUMA1
840	9095	Q9Y3C1-2|NOP16_HUMAN	100.86	6	2	2		27306	Isoform 2 of Nucleolar protein 16 OS=Homo sapiens GN=NOP16
1047	8873	Q9NR12-2|PDLI7_HUMAN	51.72	3	2	2		46510	Isoform 2 of PDZ and LIM domain protein 7 OS=Homo sapiens GN=PDLIM7
625	8621	Q92626-2|PXDN_HUMAN	53.16	2	2	2		80329	Isoform 2 of Peroxidasin homolog OS=Homo sapiens GN=PXDN
634	8647	O00541-2|PESC_HUMAN	108.14	4	2	2		67456	Isoform 2 of Pescadillo homolog OS=Homo sapiens GN=PES1
990	2074	O94979-2|SC31A_HUMAN	97.39	2	2	2		131534	Isoform 2 of Protein transport protein Sec31A OS=Homo sapiens GN=SEC31A
804	941	Q14671-2|PUM1_HUMAN	97.32	2	2	2		124420	Isoform 2 of Pumilio homolog 1 OS=Homo sapiens GN=PUM1
621	8568	Q7L2E3-2|DHX30_HUMAN	82.73	2	2	2		136115	Isoform 2 of Putative ATP-dependent RNA helicase DHX30 OS=Homo sapiens GN=DHX30
1039	8843	O00764-2|PDXK_HUMAN	59.95	11	2	2		31808	Isoform 2 of Pyridoxal kinase OS=Homo sapiens GN=PDXK
749	8583	P11177-2|ODPB_HUMAN	127.6	9	2	2		37200	Isoform 2 of Pyruvate dehydrogenase E1 component subunit beta mitochondrial OS=Homo sapiens GN=PDHB
1025	8818	Q92900-2|RENT1_HUMAN	69.17	2	2	2		123036	Isoform 2 of Regulator of nonsense transcripts 1 OS=Homo sapiens GN=UPF1
830	9059	O75494-2|SRS10_HUMAN	104.07	7	2	2		31213	Isoform 2 of Serine/arginine-rich splicing factor 10 OS=Homo sapiens GN=SRSF10
1145	9431	P62136-2|PP1A_HUMAN	79.48	4	2	2	Acetylation (Protein N-term)	38631	Isoform 2 of Serine/threonine-protein phosphatase PP1-alpha catalytic subunit OS=Homo sapiens GN=PPP1CA
794	8764	Q8N3V7-2|SYNPO_HUMAN	97.24	3	2	2	Oxidation (M)	96397	Isoform 2 of Synaptopodin OS=Homo sapiens GN=SYNPO
757	8615	Q9UM00-2|TMCO1_HUMAN	82.36	11	2	2		18766	Isoform 2 of Transmembrane and coiled-coil domain-containing protein 1 OS=Homo sapiens GN=TMCO1
596	8490	Q08J23-2|NSUN2_HUMAN	125.02	5	3	2		82393	Isoform 2 of tRNA (cytosine(34)-C(5))-methyltransferase OS=Homo sapiens GN=NSUN2
762	8656	Q9UI30-2|TR112_HUMAN	56.97	22	2	2		13576	Isoform 2 of tRNA methyltransferase 112 homolog OS=Homo sapiens GN=TRMT112
761	8651	Q14157-1|UBP2L_HUMAN	99.03	2	2	2		103930	Isoform 2 of Ubiquitin-associated protein 2-like OS=Homo sapiens GN=UBAP2L
996	8758	Q9Y305-3|ACOT9_HUMAN	90.38	6	2	2		43207	Isoform 3 of Acyl-coenzyme A thioesterase 9 mitochondrial OS=Homo sapiens GN=ACOT9
531	8612	O14617-3|AP3D1_HUMAN	82.17	2	2	2		111237	Isoform 3 of AP-3 complex subunit delta-1 OS=Homo sapiens GN=AP3D1
759	8636	Q8WWK9-5|CKAP2_HUMAN	92.59	4	2	2		76900	Isoform 3 of Cytoskeleton-associated protein 2 OS=Homo sapiens GN=CKAP2
461	2018	Q86V48-3|LUZP1_HUMAN	86.25	2	2	2		117555	Isoform 3 of Leucine zipper protein 1 OS=Homo sapiens GN=LUZP1
1043	8851	Q86W92-3|LIPB1_HUMAN	60.75	3	2	2		96965	Isoform 3 of Liprin-beta-1 OS=Homo sapiens GN=PPFIBP1
791	8747	P22392-2|NDKB_HUMAN	106.72	10	2	2		30137	Isoform 3 of Nucleoside diphosphate kinase B OS=Homo sapiens GN=NME2
990	2063	O94979-3|SC31A_HUMAN	97.39	2	2	2		121651	Isoform 3 of Protein transport protein Sec31A OS=Homo sapiens GN=SEC31A
804	949	Q14671-3|PUM1_HUMAN	97.32	2	2	2		126685	Isoform 3 of Pumilio homolog 1 OS=Homo sapiens GN=PUM1
621	2603	Q7L2E3-3|DHX30_HUMAN	82.73	2	2	2		129438	Isoform 3 of Putative ATP-dependent RNA helicase DHX30 OS=Homo sapiens GN=DHX30
749	8584	P11177-3|ODPB_HUMAN	127.6	9	2	2		37514	Isoform 3 of Pyruvate dehydrogenase E1 component subunit beta mitochondrial OS=Homo sapiens GN=PDHB
830	9051	O75494-3|SRS10_HUMAN	104.07	10	2	2		22222	Isoform 3 of Serine/arginine-rich splicing factor 10 OS=Homo sapiens GN=SRSF10
1145	9397	P62136-3|PP1A_HUMAN	79.48	5	2	2	Acetylation (Protein N-term)	32595	Isoform 3 of Serine/threonine-protein phosphatase PP1-alpha catalytic subunit OS=Homo sapiens GN=PPP1CA
794	8754	Q8N3V7-3|SYNPO_HUMAN	97.24	4	2	2	Oxidation (M)	73667	Isoform 3 of Synaptopodin OS=Homo sapiens GN=SYNPO
596	8433	Q08J23-3|NSUN2_HUMAN	125.02	6	3	2		59384	Isoform 3 of tRNA (cytosine(34)-C(5))-methyltransferase OS=Homo sapiens GN=NSUN2
761	8653	Q14157-3|UBP2L_HUMAN	99.03	2	2	2		112580	Isoform 3 of Ubiquitin-associated protein 2-like OS=Homo sapiens GN=UBAP2L
996	8765	Q9Y305-4|ACOT9_HUMAN	90.38	5	2	2		50851	Isoform 4 of Acyl-coenzyme A thioesterase 9 mitochondrial OS=Homo sapiens GN=ACOT9
1044	2838	P55265-4|DSRAD_HUMAN	57.45	1	2	2		140838	Isoform 4 of Double-stranded RNA-specific adenosine deaminase OS=Homo sapiens GN=ADAR
1043	8852	Q86W92-4|LIPB1_HUMAN	60.75	3	2	2		110297	Isoform 4 of Liprin-beta-1 OS=Homo sapiens GN=PPFIBP1
632	8732	Q3KQU3-4|MA7D1_HUMAN	129.49	4	2	2		89467	Isoform 4 of MAP7 domain-containing protein 1 OS=Homo sapiens GN=MAP7D1
758	8633	Q9Y570-4|PPME1_HUMAN	74.04	8	2	2		43870	Isoform 4 of Protein phosphatase methylesterase 1 OS=Homo sapiens GN=PPME1
990	8737	O94979-4|SC31A_HUMAN	97.39	2	2	2		129036	Isoform 4 of Protein transport protein Sec31A OS=Homo sapiens GN=SEC31A
804	935	Q14671-4|PUM1_HUMAN	97.32	2	2	2		119558	Isoform 4 of Pumilio homolog 1 OS=Homo sapiens GN=PUM1
830	9047	O75494-4|SRS10_HUMAN	104.07	11	2	2		21000	Isoform 4 of Serine/arginine-rich splicing factor 10 OS=Homo sapiens GN=SRSF10
761	8650	Q14157-4|UBP2L_HUMAN	99.03	2	2	2		103168	Isoform 4 of Ubiquitin-associated protein 2-like OS=Homo sapiens GN=UBAP2L
531	8614	O14617-5|AP3D1_HUMAN	82.17	2	2	2		136651	Isoform 5 of AP-3 complex subunit delta-1 OS=Homo sapiens GN=AP3D1
1044	8855	P55265-5|DSRAD_HUMAN	57.45	2	2	2		103642	Isoform 5 of Double-stranded RNA-specific adenosine deaminase OS=Homo sapiens GN=ADAR
830	9045	O75494-5|SRS10_HUMAN	104.07	12	2	2		20117	Isoform 5 of Serine/arginine-rich splicing factor 10 OS=Homo sapiens GN=SRSF10
1041	8847	Q8NBJ7-5|SUMF2_HUMAN	52.73	12	2	2		23902	Isoform 5 of Sulfatase-modifying factor 2 OS=Homo sapiens GN=SUMF2
761	8655	Q14157-5|UBP2L_HUMAN	99.03	2	2	2		116640	Isoform 5 of Ubiquitin-associated protein 2-like OS=Homo sapiens GN=UBAP2L
990	8735	O94979-6|SC31A_HUMAN	97.39	3	2	2		117673	Isoform 6 of Protein transport protein Sec31A OS=Homo sapiens GN=SEC31A
830	9049	O75494-6|SRS10_HUMAN	104.07	10	2	2		22135	Isoform 6 of Serine/arginine-rich splicing factor 10 OS=Homo sapiens GN=SRSF10
990	8734	O94979-7|SC31A_HUMAN	97.39	3	2	2		105753	Isoform 7 of Protein transport protein Sec31A OS=Homo sapiens GN=SEC31A
990	8740	O94979-8|SC31A_HUMAN	97.39	2	2	2		134499	Isoform 8 of Protein transport protein Sec31A OS=Homo sapiens GN=SEC31A
990	8738	O94979-9|SC31A_HUMAN	97.39	2	2	2		130747	Isoform 9 of Protein transport protein Sec31A OS=Homo sapiens GN=SEC31A
1029	8828	O95340-2|PAPS2_HUMAN	60.37	5	2	2		69970	Isoform B of Bifunctional 3'-phosphoadenosine 5'-phosphosulfate synthase 2 OS=Homo sapiens GN=PAPSS2
201	262	P31946-2|1433B_HUMAN	188.65	30	11	2	Oxidation (M)	27850	Isoform Short of 14-3-3 protein beta/alpha OS=Homo sapiens GN=YWHAB
513	8411	P30419-2|NMT1_HUMAN	136.8	8	3	2		48141	Isoform Short of Glycylpeptide N-tetradecanoyltransferase 1 OS=Homo sapiens GN=NMT1
1000	8770	P17480-2|UBF1_HUMAN	97.09	3	2	2		84937	Isoform UBF2 of Nucleolar transcription factor 1 OS=Homo sapiens GN=UBTF
1008	8782	P42167|LAP2B_HUMAN	74.22	7	2	2		50670	Lamina-associated polypeptide 2 isoforms beta/gamma OS=Homo sapiens GN=TMPO PE=1 SV=2
1009	8784	Q9NRN7|ADPPT_HUMAN	82.79	7	2	2		35776	L-aminoadipate-semialdehyde dehydrogenase-phosphopantetheinyl transferase OS=Homo sapiens GN=AASDHPPT PE=1 SV=2
461	772	Q86V48|LUZP1_HUMAN	86.25	2	2	2		120275	Leucine zipper protein 1 OS=Homo sapiens GN=LUZP1 PE=1 SV=2
1067	1882	P42704|LPPRC_HUMAN	46.28	1	2	2		157904	Leucine-rich PPR motif-containing protein mitochondrial OS=Homo sapiens GN=LRPPRC PE=1 SV=3
1043	8853	Q86W92|LIPB1_HUMAN	60.75	3	2	2		114024	Liprin-beta-1 OS=Homo sapiens GN=PPFIBP1 PE=1 SV=2
1033	8833	P05455|LA_HUMAN	57.62	5	2	2		46837	Lupus La protein OS=Homo sapiens GN=SSB PE=1 SV=2
1015	8796	Q8NF37|PCAT1_HUMAN	83.56	3	2	2		59151	Lysophosphatidylcholine acyltransferase 1 OS=Homo sapiens GN=LPCAT1 PE=1 SV=2
632	8733	Q3KQU3|MA7D1_HUMAN	129.49	3	2	2		92820	MAP7 domain-containing protein 1 OS=Homo sapiens GN=MAP7D1 PE=1 SV=1
1019	9283	P28482|MK01_HUMAN	87.93	7	2	2	Acetylation (Protein N-term)	41390	Mitogen-activated protein kinase 1 OS=Homo sapiens GN=MAPK1 PE=1 SV=3
1024	9351	P22234|PUR6_HUMAN	81.12	5	2	2	Acetylation (Protein N-term)	47079	Multifunctional protein ADE2 OS=Homo sapiens GN=PAICS PE=1 SV=3
624	8629	Q14980|NUMA1_HUMAN	101.1	1	2	2		238257	Nuclear mitotic apparatus protein 1 OS=Homo sapiens GN=NUMA1 PE=1 SV=2
840	9093	Q9Y3C1|NOP16_HUMAN	100.86	8	2	2		21188	Nucleolar protein 16 OS=Homo sapiens GN=NOP16 PE=1 SV=2
752	8600	Q9Y2X3|NOP58_HUMAN	115.01	6	3	2		59578	Nucleolar protein 58 OS=Homo sapiens GN=NOP58 PE=1 SV=1
1000	8771	P17480|UBF1_HUMAN	97.09	3	2	2		89406	Nucleolar transcription factor 1 OS=Homo sapiens GN=UBTF PE=1 SV=1
791	8742	P22392|NDKB_HUMAN	106.72	18	2	2		17298	Nucleoside diphosphate kinase B OS=Homo sapiens GN=NME2 PE=1 SV=1
1047	8874	Q9NR12|PDLI7_HUMAN	51.72	3	2	2		49845	PDZ and LIM domain protein 7 OS=Homo sapiens GN=PDLIM7 PE=1 SV=1
737	8504	P45877|PPIC_HUMAN	85.73	9	3	2		22763	Peptidyl-prolyl cis-trans isomerase C OS=Homo sapiens GN=PPIC PE=1 SV=1
754	8603	Q02790|FKBP4_HUMAN	87.82	4	2	2		51805	Peptidyl-prolyl cis-trans isomerase FKBP4 OS=Homo sapiens GN=FKBP4 PE=1 SV=3
625	8628	Q92626|PXDN_HUMAN	53.16	1	2	2		165274	Peroxidasin homolog OS=Homo sapiens GN=PXDN PE=1 SV=2
747	8580	P30041|PRDX6_HUMAN	114.68	12	2	2		25035	Peroxiredoxin-6 OS=Homo sapiens GN=PRDX6 PE=1 SV=3
634	8648	O00541|PESC_HUMAN	108.14	4	2	2		68003	Pescadillo homolog OS=Homo sapiens GN=PES1 PE=1 SV=1
764	1606	Q8IV08|PLD3_HUMAN	86.04	4	2	2		54705	Phospholipase D3 OS=Homo sapiens GN=PLD3 PE=1 SV=1
1001	8772	O15067|PUR4_HUMAN	85.95	2	2	2		144734	Phosphoribosylformylglycinamidine synthase OS=Homo sapiens GN=PFAS PE=1 SV=4
581	8390	Q15365|PCBP1_HUMAN	140.01	11	3	2		37498	Poly(rC)-binding protein 1 OS=Homo sapiens GN=PCBP1 PE=1 SV=2
1018	8801	Q9UMS4|PRP19_HUMAN	66.51	6	2	2		55181	Pre-mRNA-processing factor 19 OS=Homo sapiens GN=PRPF19 PE=1 SV=1
993	8751	P26196|DDX6_HUMAN	85.55	7	2	2		54417	Probable ATP-dependent RNA helicase DDX6 OS=Homo sapiens GN=DDX6 PE=1 SV=2
1007	8779	Q9UNQ2|DIM1_HUMAN	75.88	7	2	2		35236	Probable dimethyladenosine transferase OS=Homo sapiens GN=DIMT1 PE=1 SV=1
1021	8806	Q32P28|P3H1_HUMAN	67.08	2	2	2		83394	Prolyl 3-hydroxylase 1 OS=Homo sapiens GN=LEPRE1 PE=1 SV=2
820	8965	P48147|PPCE_HUMAN	97.21	3	2	2		80700	Prolyl endopeptidase OS=Homo sapiens GN=PREP PE=1 SV=2
631	8760	P35659|DEK_HUMAN	91.33	8	2	2		42674	Protein DEK OS=Homo sapiens GN=DEK PE=1 SV=1
988	8725	Q969G5|PRDBP_HUMAN	111.13	11	2	2		27701	Protein kinase C delta-binding protein OS=Homo sapiens GN=PRKCDBP PE=1 SV=3
758	8632	Q9Y570|PPME1_HUMAN	74.04	8	2	2		42315	Protein phosphatase methylesterase 1 OS=Homo sapiens GN=PPME1 PE=1 SV=3
527	8593	Q15436|SC23A_HUMAN	126.08	5	3	2		86161	Protein transport protein Sec23A OS=Homo sapiens GN=SEC23A PE=1 SV=2
990	8739	O94979|SC31A_HUMAN	97.39	2	2	2		133015	Protein transport protein Sec31A OS=Homo sapiens GN=SEC31A PE=1 SV=3
804	948	Q14671|PUM1_HUMAN	97.32	2	2	2		126473	Pumilio homolog 1 OS=Homo sapiens GN=PUM1 PE=1 SV=3
57	207	A6NMY6|AXA2L_HUMAN	336.77	65	26	2	Oxidation (M); Acetylation (Protein N-term); Deamidation (NQ); Phosphorylation (STY); Ethylation; Mutation	38659	Putative annexin A2-like protein OS=Homo sapiens GN=ANXA2P2 PE=5 SV=2
621	2604	Q7L2E3|DHX30_HUMAN	82.73	2	2	2		133938	Putative ATP-dependent RNA helicase DHX30 OS=Homo sapiens GN=DHX30 PE=1 SV=1
791	8741	O60361|NDK8_HUMAN	106.72	20	2	2		15529	Putative nucleoside diphosphate kinase OS=Homo sapiens GN=NME2P1 PE=5 SV=1
1039	8844	O00764|PDXK_HUMAN	59.95	10	2	2		35102	Pyridoxal kinase OS=Homo sapiens GN=PDXK PE=1 SV=1
1010	3322	P11498|PYC_HUMAN	77.55	2	2	2		129634	Pyruvate carboxylase mitochondrial OS=Homo sapiens GN=PC PE=1 SV=2
749	8585	P11177|ODPB_HUMAN	127.6	9	2	2		39233	Pyruvate dehydrogenase E1 component subunit beta mitochondrial OS=Homo sapiens GN=PDHB PE=1 SV=3
730	8486	P62820|RAB1A_HUMAN	75.87	17	3	2		22678	Ras-related protein Rab-1A OS=Homo sapiens GN=RAB1A PE=1 SV=3
730	8485	Q9H0U4|RAB1B_HUMAN	75.87	17	3	2		22171	Ras-related protein Rab-1B OS=Homo sapiens GN=RAB1B PE=1 SV=1
788	8744	P51149|RAB7A_HUMAN	123.94	12	2	2		23490	Ras-related protein Rab-7a OS=Homo sapiens GN=RAB7A PE=1 SV=1
1020	8803	P11233|RALA_HUMAN	102.9	11	2	2		23567	Ras-related protein Ral-A OS=Homo sapiens GN=RALA PE=1 SV=1
1025	8819	Q92900|RENT1_HUMAN	69.17	2	2	2		124345	Regulator of nonsense transcripts 1 OS=Homo sapiens GN=UPF1 PE=1 SV=2
1036	9296	P35244|RFA3_HUMAN	81	15	2	2	Acetylation (Protein N-term)	13569	Replication protein A 14 kDa subunit OS=Homo sapiens GN=RPA3 PE=1 SV=1
793	8748	P52565|GDIR1_HUMAN	118.2	15	2	2		23207	Rho GDP-dissociation inhibitor 1 OS=Homo sapiens GN=ARHGDIA PE=1 SV=3
787	8730	P13489|RINI_HUMAN	107.18	6	2	2		49974	Ribonuclease inhibitor OS=Homo sapiens GN=RNH1 PE=1 SV=2
800	8834	Q9P2N5|RBM27_HUMAN	68.22	2	2	2		118718	RNA-binding protein 27 OS=Homo sapiens GN=RBM27 PE=1 SV=2
746	8571	P31153|METK2_HUMAN	129.95	8	3	2		43661	S-adenosylmethionine synthase isoform type-2 OS=Homo sapiens GN=MAT2A PE=1 SV=1
830	9060	O75494|SRS10_HUMAN	104.07	7	2	2		31301	Serine/arginine-rich splicing factor 10 OS=Homo sapiens GN=SRSF10 PE=1 SV=1
1030	8829	Q08170|SRSF4_HUMAN	64.35	3	2	2		56678	Serine/arginine-rich splicing factor 4 OS=Homo sapiens GN=SRSF4 PE=1 SV=2
768	8666	Q9UL54|TAOK2_HUMAN	68.71	2	2	2		138251	Serine/threonine-protein kinase TAO2 OS=Homo sapiens GN=TAOK2 PE=1 SV=2
1031	8830	P30153|2AAA_HUMAN	61.84	3	2	2		65309	Serine/threonine-protein phosphatase 2A 65 kDa regulatory subunit A alpha isoform OS=Homo sapiens GN=PPP2R1A PE=1 SV=4
1038	8660	Q96HS1|PGAM5_HUMAN	101.44	7	2	2		32004	Serine/threonine-protein phosphatase PGAM5 mitochondrial OS=Homo sapiens GN=PGAM5 PE=1 SV=2
1145	9429	P62136|PP1A_HUMAN	79.48	4	2	2	Acetylation (Protein N-term)	37512	Serine/threonine-protein phosphatase PP1-alpha catalytic subunit OS=Homo sapiens GN=PPP1CA PE=1 SV=1
1041	8848	Q8NBJ7|SUMF2_HUMAN	52.73	9	2	2		33843	Sulfatase-modifying factor 2 OS=Homo sapiens GN=SUMF2 PE=1 SV=2
1005	1258	P42285|SK2L2_HUMAN	77.8	3	2	2		117805	Superkiller viralicidic activity 2-like 2 OS=Homo sapiens GN=SKIV2L2 PE=1 SV=3
794	8766	Q8N3V7|SYNPO_HUMAN	97.24	3	2	2	Oxidation (M)	99463	Synaptopodin OS=Homo sapiens GN=SYNPO PE=1 SV=2
448	2992	Q13148|TADBP_HUMAN	143.37	9	4	2		44740	TAR DNA-binding protein 43 OS=Homo sapiens GN=TARDBP PE=1 SV=1
998	8767	Q9ULW0|TPX2_HUMAN	94.99	4	2	2		85653	Targeting protein for Xklp2 OS=Homo sapiens GN=TPX2 PE=1 SV=2
628	8630	P13693|TCTP_HUMAN	100.62	11	2	2		19595	Translationally-controlled tumor protein OS=Homo sapiens GN=TPT1 PE=1 SV=1
757	8616	Q9UM00|TMCO1_HUMAN	82.36	10	2	2		21175	Transmembrane and coiled-coil domain-containing protein 1 OS=Homo sapiens GN=TMCO1 PE=1 SV=1
743	8554	P22102|PUR2_HUMAN	73	2	2	2		107767	Trifunctional purine biosynthetic protein adenosine-3 OS=Homo sapiens GN=GART PE=1 SV=1
596	8492	Q08J23|NSUN2_HUMAN	125.02	4	3	2		86471	tRNA (cytosine(34)-C(5))-methyltransferase OS=Homo sapiens GN=NSUN2 PE=1 SV=2
762	8657	Q9UI30|TR112_HUMAN	56.97	21	2	2		14199	tRNA methyltransferase 112 homolog OS=Homo sapiens GN=TRMT112 PE=1 SV=1
1040	8845	P23258|TBG1_HUMAN	63.27	4	2	2		51170	Tubulin gamma-1 chain OS=Homo sapiens GN=TUBG1 PE=1 SV=2
1040	8846	Q9NRH3|TBG2_HUMAN	63.27	4	2	2		51092	Tubulin gamma-2 chain OS=Homo sapiens GN=TUBG2 PE=1 SV=1
803	8880	O43395|PRPF3_HUMAN	82.97	3	2	2		77529	U4/U6 small nuclear ribonucleoprotein Prp3 OS=Homo sapiens GN=PRPF3 PE=1 SV=2
1011	8787	O75396|SC22B_HUMAN	103.11	10	2	2		24593	Vesicle-trafficking protein SEC22b OS=Homo sapiens GN=SEC22B PE=1 SV=4
986	8718	P38606|VATA_HUMAN	111.7	6	2	2		68304	V-type proton ATPase catalytic subunit A OS=Homo sapiens GN=ATP6V1A PE=1 SV=2
989	8731	P21281|VATB2_HUMAN	121.38	5	2	2		56501	V-type proton ATPase subunit B brain isoform OS=Homo sapiens GN=ATP6V1B2 PE=1 SV=3
760	8642	Q96KR1|ZFR_HUMAN	112.82	3	2	2		117012	Zinc finger RNA-binding protein OS=Homo sapiens GN=ZFR PE=1 SV=2
748	8582	Q96A35|RM24_HUMAN	108.12	13	2	2		24915	39S ribosomal protein L24 mitochondrial OS=Homo sapiens GN=MRPL24 PE=1 SV=1
731	8823	P62888|RL30_HUMAN	105.38	27	3	2	Phosphorylation (STY)	12784	60S ribosomal protein L30 OS=Homo sapiens GN=RPL30 PE=1 SV=2
453	8427	P61513|RL37A_HUMAN	74.11	22	3	2		10275	60S ribosomal protein L37a OS=Homo sapiens GN=RPL37A PE=1 SV=2
222	257	Q04917|1433F_HUMAN	180.63	33	10	3	Oxidation (M); Acetylation (Protein N-term)	28219	14-3-3 protein eta OS=Homo sapiens GN=YWHAH PE=1 SV=4
460	8566	P62333|PRS10_HUMAN	159.45	8	3	3		44173	26S protease regulatory subunit 10B OS=Homo sapiens GN=PSMC6 PE=1 SV=1
723	8792	P43686|PRS6B_HUMAN	94.18	8	3	3	Acetylation (Protein N-term)	47366	26S protease regulatory subunit 6B OS=Homo sapiens GN=PSMC4 PE=1 SV=2
508	8550	O00231|PSD11_HUMAN	129.9	9	3	3	Acetylation (Protein N-term)	47464	26S proteasome non-ATPase regulatory subunit 11 OS=Homo sapiens GN=PSMD11 PE=1 SV=3
601	8448	P52209|6PGD_HUMAN	133.53	8	3	3		53140	6-phosphogluconate dehydrogenase decarboxylating OS=Homo sapiens GN=PGD PE=1 SV=3
740	8515	P59998|ARPC4_HUMAN	79.39	18	3	3		19667	Actin-related protein 2/3 complex subunit 4 OS=Homo sapiens GN=ARPC4 PE=1 SV=3
620	8553	P49588|SYAC_HUMAN	114.12	3	3	3		106810	Alanine--tRNA ligase cytoplasmic OS=Homo sapiens GN=AARS PE=1 SV=2
722	8468	Q13155|AIMP2_HUMAN	104.33	13	3	3		35349	Aminoacyl tRNA synthase complex-interacting multifunctional protein 2 OS=Homo sapiens GN=AIMP2 PE=1 SV=2
609	8625	Q9ULH1|ASAP1_HUMAN	89.37	3	3	3	Carbamidomethylation (DHKE X@N-term)	125498	Arf-GAP with SH3 domain ANK repeat and PH domain-containing protein 1 OS=Homo sapiens GN=ASAP1 PE=1 SV=4
432	8307	Q5T9A4|ATD3B_HUMAN	125.22	5	4	3		72573	ATPase family AAA domain-containing protein 3B OS=Homo sapiens GN=ATAD3B PE=1 SV=1
497	8333	P11586|C1TC_HUMAN	148.29	5	4	3		101559	C-1-tetrahydrofolate synthase cytoplasmic OS=Homo sapiens GN=MTHFD1 PE=1 SV=3
504	8369	Q13557|KCC2D_HUMAN	105.77	7	4	3		56369	Calcium/calmodulin-dependent protein kinase type II subunit delta OS=Homo sapiens GN=CAMK2D PE=1 SV=3
727	8478	Q14444|CAPR1_HUMAN	103.62	4	3	3		78366	Caprin-1 OS=Homo sapiens GN=CAPRIN1 PE=1 SV=2
506	8382	Q99459|CDC5L_HUMAN	96.59	5	3	3		92251	Cell division cycle 5-like protein OS=Homo sapiens GN=CDC5L PE=1 SV=2
403	8392	O75534|CSDE1_HUMAN	100.65	4	3	3		88885	Cold shock domain-containing protein E1 OS=Homo sapiens GN=CSDE1 PE=1 SV=2
725	1483	Q99715|COCA1_HUMAN	107.19	2	3	3		333147	Collagen alpha-1(XII) chain OS=Homo sapiens GN=COL12A1 PE=1 SV=2
366	8385	O75131|CPNE3_HUMAN	130.19	6	3	3		60131	Copine-3 OS=Homo sapiens GN=CPNE3 PE=1 SV=1
427	8284	Q9BR76|COR1B_HUMAN	142.4	10	5	3		54235	Coronin-1B OS=Homo sapiens GN=CORO1B PE=1 SV=1
798	8786	P08574|CY1_HUMAN	104.97	6	3	3		35422	Cytochrome c1 heme protein mitochondrial OS=Homo sapiens GN=CYC1 PE=1 SV=3
618	8546	P54886|P5CS_HUMAN	117.1	3	3	3		87302	Delta-1-pyrroline-5-carboxylate synthase OS=Homo sapiens GN=ALDH18A1 PE=1 SV=2
605	8480	P33991|MCM4_HUMAN	100.91	3	3	3		96558	DNA replication licensing factor MCM4 OS=Homo sapiens GN=MCM4 PE=1 SV=5
742	8517	P39656|OST48_HUMAN	110.75	6	3	3		50801	Dolichyl-diphosphooligosaccharide--protein glycosyltransferase 48 kDa subunit OS=Homo sapiens GN=DDOST PE=1 SV=4
721	8463	O43854|EDIL3_HUMAN	99.19	7	3	3		53765	EGF-like repeat and discoidin I-like domain-containing protein 3 OS=Homo sapiens GN=EDIL3 PE=1 SV=1
580	8384	Q12929|EPS8_HUMAN	137.05	6	3	3		91882	Epidermal growth factor receptor kinase substrate 8 OS=Homo sapiens GN=EPS8 PE=1 SV=1
732	8488	P47813|IF1AX_HUMAN	76.09	25	3	3		16460	Eukaryotic translation initiation factor 1A X-chromosomal OS=Homo sapiens GN=EIF1AX PE=1 SV=2
732	8489	O14602|IF1AY_HUMAN	76.09	25	3	3		16442	Eukaryotic translation initiation factor 1A Y-chromosomal OS=Homo sapiens GN=EIF1AY PE=1 SV=4
736	8501	P20042|IF2B_HUMAN	119.47	11	3	3		38388	Eukaryotic translation initiation factor 2 subunit 2 OS=Homo sapiens GN=EIF2S2 PE=1 SV=2
587	8414	Q99613|EIF3C_HUMAN	80.66	3	3	3		105344	Eukaryotic translation initiation factor 3 subunit C OS=Homo sapiens GN=EIF3C PE=1 SV=1
587	8416	B5ME19|EIFCL_HUMAN	80.66	3	3	3		105473	Eukaryotic translation initiation factor 3 subunit C-like protein OS=Homo sapiens GN=EIF3CL PE=3 SV=1
720	700	P55060|XPO2_HUMAN	120.33	4	3	3		110417	Exportin-2 OS=Homo sapiens GN=CSE1L PE=1 SV=3
385	8322	Q06787|FMR1_HUMAN	122.75	5	4	3	Acetylation (Protein N-term)	71175	Fragile X mental retardation protein 1 OS=Homo sapiens GN=FMR1 PE=1 SV=1
518	8432	Q8TEQ6|GEMI5_HUMAN	89.72	2	3	3		168589	Gem-associated protein 5 OS=Homo sapiens GN=GEMIN5 PE=1 SV=3
511	8555	P11216|PYGB_HUMAN	105.64	4	3	3	Acetylation (Protein N-term)	96696	Glycogen phosphorylase brain form OS=Homo sapiens GN=PYGB PE=1 SV=5
718	8444	O00178|GTPB1_HUMAN	122.52	6	3	3		72454	GTP-binding protein 1 OS=Homo sapiens GN=GTPBP1 PE=1 SV=3
87	288	P51991|ROA3_HUMAN	287.27	39	19	3	Oxidation (M); Acetylation (Protein N-term); 4-hydroxynonenal (HNE)	39595	Heterogeneous nuclear ribonucleoprotein A3 OS=Homo sapiens GN=HNRNPA3 PE=1 SV=2
739	8857	Q92522|H1X_HUMAN	121.56	21	3	3	Acetylation (Protein N-term)	22487	Histone H1x OS=Homo sapiens GN=H1FX PE=1 SV=1
728	8479	Q14974|IMB1_HUMAN	126.87	4	3	3		97170	Importin subunit beta-1 OS=Homo sapiens GN=KPNB1 PE=1 SV=2
602	8461	Q9Y6M1|IF2B2_HUMAN	109.28	6	3	3		66121	Insulin-like growth factor 2 mRNA-binding protein 2 OS=Homo sapiens GN=IGF2BP2 PE=1 SV=2
623	8577	P19525|E2AK2_HUMAN	92.39	4	3	3		62094	Interferon-induced double-stranded RNA-activated protein kinase OS=Homo sapiens GN=EIF2AK2 PE=1 SV=2
609	8626	Q9ULH1-2|ASAP1_HUMAN	89.37	3	3	3	Carbamidomethylation (DHKE X@N-term)	125897	Isoform 1 of Arf-GAP with SH3 domain ANK repeat and PH domain-containing protein 1 OS=Homo sapiens GN=ASAP1
723	8791	P43686-2|PRS6B_HUMAN	94.18	9	3	3	Acetylation (Protein N-term)	43508	Isoform 2 of 26S protease regulatory subunit 6B OS=Homo sapiens GN=PSMC4
508	8551	O00231-2|PSD11_HUMAN	129.9	9	3	3	Acetylation (Protein N-term)	47535	Isoform 2 of 26S proteasome non-ATPase regulatory subunit 11 OS=Homo sapiens GN=PSMD11
432	8306	Q9NVI7-2|ATD3A_HUMAN	125.22	6	4	3		66218	Isoform 2 of ATPase family AAA domain-containing protein 3A OS=Homo sapiens GN=ATAD3A
727	8477	Q14444-2|CAPR1_HUMAN	103.62	4	3	3		76862	Isoform 2 of Caprin-1 OS=Homo sapiens GN=CAPRIN1
403	8391	O75534-2|CSDE1_HUMAN	100.65	4	3	3		85747	Isoform 2 of Cold shock domain-containing protein E1 OS=Homo sapiens GN=CSDE1
721	8462	O43854-2|EDIL3_HUMAN	99.19	7	3	3		52748	Isoform 2 of EGF-like repeat and discoidin I-like domain-containing protein 3 OS=Homo sapiens GN=EDIL3
385	8319	Q06787-3|FMR1_HUMAN	122.75	5	4	3	Acetylation (Protein N-term)	70025	Isoform 2 of Fragile X mental retardation protein 1 OS=Homo sapiens GN=FMR1
602	8460	Q9Y6M1-1|IF2B2_HUMAN	109.28	7	3	3		61843	Isoform 2 of Insulin-like growth factor 2 mRNA-binding protein 2 OS=Homo sapiens GN=IGF2BP2
456	51	Q14624-2|ITIH4_HUMAN	138.72	4	3	3	Deamidation (NQ)	101241	Isoform 2 of Inter-alpha-trypsin inhibitor heavy chain H4 OS=Homo sapiens GN=ITIH4
623	8576	P19525-2|E2AK2_HUMAN	92.39	5	3	3		57391	Isoform 2 of Interferon-induced double-stranded RNA-activated protein kinase OS=Homo sapiens GN=EIF2AK2
517	2912	Q8NEY1-2|NAV1_HUMAN	110.37	3	3	3		201509	Isoform 2 of Neuron navigator 1 OS=Homo sapiens GN=NAV1
512	8598	P26368-2|U2AF2_HUMAN	121.4	10	4	3	Acetylation (Protein N-term)	53121	Isoform 2 of Splicing factor U2AF 65 kDa subunit OS=Homo sapiens GN=U2AF2
610	8503	P78362-2|SRPK2_HUMAN	81.45	4	3	3		79029	Isoform 2 of SRSF protein kinase 2 OS=Homo sapiens GN=SRPK2
593	8426	Q9NTJ3-2|SMC4_HUMAN	112.33	3	3	3		140278	Isoform 2 of Structural maintenance of chromosomes protein 4 OS=Homo sapiens GN=SMC4
795	8759	Q13263-2|TIF1B_HUMAN	102.74	4	3	3		79474	Isoform 2 of Transcription intermediary factor 1-beta OS=Homo sapiens GN=TRIM28
583	8399	Q14694-2|UBP10_HUMAN	121.2	5	3	3		92597	Isoform 2 of Ubiquitin carboxyl-terminal hydrolase 10 OS=Homo sapiens GN=USP10
649	8727	O43795-2|MYO1B_HUMAN	130.47	3	3	3		124951	Isoform 2 of Unconventional myosin-Ib OS=Homo sapiens GN=MYO1B
740	8516	P59998-3|ARPC4_HUMAN	79.39	16	3	3		21588	Isoform 3 of Actin-related protein 2/3 complex subunit 4 OS=Homo sapiens GN=ARPC4
403	8394	O75534-3|CSDE1_HUMAN	100.65	4	3	3		90605	Isoform 3 of Cold shock domain-containing protein E1 OS=Homo sapiens GN=CSDE1
720	699	P55060-3|XPO2_HUMAN	120.33	4	3	3		107777	Isoform 3 of Exportin-2 OS=Homo sapiens GN=CSE1L
602	8458	Q9Y6M1-3|IF2B2_HUMAN	109.28	7	3	3		59001	Isoform 3 of Insulin-like growth factor 2 mRNA-binding protein 2 OS=Homo sapiens GN=IGF2BP2
456	50	Q14624-3|ITIH4_HUMAN	138.72	4	3	3	Deamidation (NQ)	99857	Isoform 3 of Inter-alpha-trypsin inhibitor heavy chain H4 OS=Homo sapiens GN=ITIH4
517	8387	Q8NEY1-3|NAV1_HUMAN	110.37	3	3	3		202079	Isoform 3 of Neuron navigator 1 OS=Homo sapiens GN=NAV1
443	8380	Q9BXP5-3|SRRT_HUMAN	115.51	4	3	3		100537	Isoform 3 of Serrate RNA effector molecule homolog OS=Homo sapiens GN=SRRT
583	8398	Q14694-3|UBP10_HUMAN	121.2	6	3	3		87533	Isoform 3 of Ubiquitin carboxyl-terminal hydrolase 10 OS=Homo sapiens GN=USP10
462	8604	Q14966-3|ZN638_HUMAN	120.16	1	3	3		218244	Isoform 3 of Zinc finger protein 638 OS=Homo sapiens GN=ZNF638
403	8395	O75534-4|CSDE1_HUMAN	100.65	4	3	3		93742	Isoform 4 of Cold shock domain-containing protein E1 OS=Homo sapiens GN=CSDE1
725	8475	Q99715-4|COCA1_HUMAN	107.19	2	3	3		324570	Isoform 4 of Collagen alpha-1(XII) chain OS=Homo sapiens GN=COL12A1
720	698	P55060-4|XPO2_HUMAN	120.33	4	3	3		103879	Isoform 4 of Exportin-2 OS=Homo sapiens GN=CSE1L
385	8318	Q06787-5|FMR1_HUMAN	122.75	6	4	3	Acetylation (Protein N-term)	68455	Isoform 4 of Fragile X mental retardation protein 1 OS=Homo sapiens GN=FMR1
602	8459	Q9Y6M1-4|IF2B2_HUMAN	109.28	7	3	3		59666	Isoform 4 of Insulin-like growth factor 2 mRNA-binding protein 2 OS=Homo sapiens GN=IGF2BP2
456	58	Q14624-4|ITIH4_HUMAN	138.72	4	3	3	Deamidation (NQ)	93852	Isoform 4 of Inter-alpha-trypsin inhibitor heavy chain H4 OS=Homo sapiens GN=ITIH4
517	2911	Q8NEY1-4|NAV1_HUMAN	110.37	3	3	3		195999	Isoform 4 of Neuron navigator 1 OS=Homo sapiens GN=NAV1
443	3689	Q9BXP5-4|SRRT_HUMAN	115.51	4	3	3		100147	Isoform 4 of Serrate RNA effector molecule homolog OS=Homo sapiens GN=SRRT
233	8045	P05023-4|AT1A1_HUMAN	235.46	12	12	3		113000	Isoform 4 of Sodium/potassium-transporting ATPase subunit alpha-1 OS=Homo sapiens GN=ATP1A1
602	8454	Q9Y6M1-5|IF2B2_HUMAN	109.28	8	3	3		54722	Isoform 5 of Insulin-like growth factor 2 mRNA-binding protein 2 OS=Homo sapiens GN=IGF2BP2
517	8386	Q8NEY1-5|NAV1_HUMAN	110.37	4	3	3		160772	Isoform 5 of Neuron navigator 1 OS=Homo sapiens GN=NAV1
443	8379	Q9BXP5-5|SRRT_HUMAN	115.51	5	3	3		96223	Isoform 5 of Serrate RNA effector molecule homolog OS=Homo sapiens GN=SRRT
602	8457	Q9Y6M1-6|IF2B2_HUMAN	109.28	7	3	3		58578	Isoform 6 of Insulin-like growth factor 2 mRNA-binding protein 2 OS=Homo sapiens GN=IGF2BP2
517	2910	Q8NEY1-7|NAV1_HUMAN	110.37	3	3	3		195038	Isoform 7 of Neuron navigator 1 OS=Homo sapiens GN=NAV1
385	8316	Q06787-8|FMR1_HUMAN	122.75	6	4	3	Acetylation (Protein N-term)	66246	Isoform 8 of Fragile X mental retardation protein 1 OS=Homo sapiens GN=FMR1
504	8367	Q13557-10|KCC2D_HUMAN	105.77	7	4	3		55660	Isoform Delta 10 of Calcium/calmodulin-dependent protein kinase type II subunit delta OS=Homo sapiens GN=CAMK2D
504	8373	Q13557-11|KCC2D_HUMAN	105.77	7	4	3		59152	Isoform Delta 11 of Calcium/calmodulin-dependent protein kinase type II subunit delta OS=Homo sapiens GN=CAMK2D
504	8364	Q13557-12|KCC2D_HUMAN	105.77	8	4	3		54114	Isoform Delta 12 of Calcium/calmodulin-dependent protein kinase type II subunit delta OS=Homo sapiens GN=CAMK2D
504	8370	Q13557-3|KCC2D_HUMAN	105.77	7	4	3		57620	Isoform Delta 3 of Calcium/calmodulin-dependent protein kinase type II subunit delta OS=Homo sapiens GN=CAMK2D
504	8372	Q13557-4|KCC2D_HUMAN	105.77	7	4	3		58472	Isoform Delta 4 of Calcium/calmodulin-dependent protein kinase type II subunit delta OS=Homo sapiens GN=CAMK2D
504	8365	Q13557-8|KCC2D_HUMAN	105.77	8	4	3		54128	Isoform Delta 6 of Calcium/calmodulin-dependent protein kinase type II subunit delta OS=Homo sapiens GN=CAMK2D
504	8366	Q13557-9|KCC2D_HUMAN	105.77	7	4	3		55378	Isoform Delta 7 of Calcium/calmodulin-dependent protein kinase type II subunit delta OS=Homo sapiens GN=CAMK2D
504	8368	Q13557-5|KCC2D_HUMAN	105.77	7	4	3		56230	Isoform Delta 8 of Calcium/calmodulin-dependent protein kinase type II subunit delta OS=Homo sapiens GN=CAMK2D
504	8371	Q13557-6|KCC2D_HUMAN	105.77	7	4	3		57901	Isoform Delta 9 of Calcium/calmodulin-dependent protein kinase type II subunit delta OS=Homo sapiens GN=CAMK2D
597	8434	Q9NZB2-6|F120A_HUMAN	122.36	4	3	3		125272	Isoform F of Constitutive coactivator of PPAR-gamma-like protein 1 OS=Homo sapiens GN=FAM120A
591	8423	P36542-2|ATPG_HUMAN	119.1	11	3	3		32881	Isoform Heart of ATP synthase subunit gamma mitochondrial OS=Homo sapiens GN=ATP5C1
618	8545	P54886-2|P5CS_HUMAN	117.1	3	3	3		87089	Isoform Short of Delta-1-pyrroline-5-carboxylate synthase OS=Homo sapiens GN=ALDH18A1
382	8193	Q03252|LMNB2_HUMAN	150.71	10	7	3		67689	Lamin-B2 OS=Homo sapiens GN=LMNB2 PE=1 SV=3
582	8393	Q15785|TOM34_HUMAN	104.07	10	3	3		34559	Mitochondrial import receptor subunit TOM34 OS=Homo sapiens GN=TOMM34 PE=1 SV=2
590	8638	P61081|UBC12_HUMAN	97.95	14	3	3	Acetylation (Protein N-term)	20900	NEDD8-conjugating enzyme Ubc12 OS=Homo sapiens GN=UBE2M PE=1 SV=1
517	2913	Q8NEY1|NAV1_HUMAN	110.37	3	3	3		202470	Neuron navigator 1 OS=Homo sapiens GN=NAV1 PE=1 SV=2
523	8918	P36955|PEDF_HUMAN	95.98	10	4	3	Mutation	46312	Pigment epithelium-derived factor OS=Homo sapiens GN=SERPINF1 PE=1 SV=4
741	8862	Q96S99|PKHF1_HUMAN	85.57	10	3	3	Acetylation (Protein N-term)	31195	Pleckstrin homology domain-containing family F member 1 OS=Homo sapiens GN=PLEKHF1 PE=2 SV=3
515	8609	Q13045|FLII_HUMAN	134.9	4	3	3	Acetylation (Protein N-term)	144751	Protein flightless-1 homolog OS=Homo sapiens GN=FLII PE=1 SV=2
733	8496	P17252|KPCA_HUMAN	102.9	6	3	3		76750	Protein kinase C alpha type OS=Homo sapiens GN=PRKCA PE=1 SV=4
799	8808	Q96A72|MGN2_HUMAN	115.99	16	3	3		17276	Protein mago nashi homolog 2 OS=Homo sapiens GN=MAGOHB PE=1 SV=1
799	8807	P61326|MGN_HUMAN	115.99	16	3	3		17164	Protein mago nashi homolog OS=Homo sapiens GN=MAGOH PE=1 SV=1
617	8875	P98179|RBM3_HUMAN	116.22	24	3	3	Deamidation (NQ)	17170	Putative RNA-binding protein 3 OS=Homo sapiens GN=RBM3 PE=1 SV=1
584	8605	P27694|RFA1_HUMAN	99.58	6	3	3	Deamidation (NQ)	68138	Replication protein A 70 kDa DNA-binding subunit OS=Homo sapiens GN=RPA1 PE=1 SV=2
719	8755	Q9Y230|RUVB2_HUMAN	121.73	7	3	3	Acetylation (Protein N-term)	51157	RuvB-like 2 OS=Homo sapiens GN=RUVBL2 PE=1 SV=3
143	8086	Q14151|SAFB2_HUMAN	208.37	14	13	3		107474	Scaffold attachment factor B2 OS=Homo sapiens GN=SAFB2 PE=1 SV=1
648	9193	P84103|SRSF3_HUMAN	151.14	26	4	3	Deamidation (NQ)	19330	Serine/arginine-rich splicing factor 3 OS=Homo sapiens GN=SRSF3 PE=1 SV=1
726	8476	P10768|ESTD_HUMAN	116.73	15	3	3		31463	S-formylglutathione hydrolase OS=Homo sapiens GN=ESD PE=1 SV=2
233	8046	P05023|AT1A1_HUMAN	235.46	12	12	3		112896	Sodium/potassium-transporting ATPase subunit alpha-1 OS=Homo sapiens GN=ATP1A1 PE=1 SV=1
516	8428	O75533|SF3B1_HUMAN	131.93	4	3	3		145830	Splicing factor 3B subunit 1 OS=Homo sapiens GN=SF3B1 PE=1 SV=3
512	8599	P26368|U2AF2_HUMAN	121.4	10	4	3	Acetylation (Protein N-term)	53501	Splicing factor U2AF 65 kDa subunit OS=Homo sapiens GN=U2AF2 PE=1 SV=4
593	8430	Q9NTJ3|SMC4_HUMAN	112.33	3	3	3		147182	Structural maintenance of chromosomes protein 4 OS=Homo sapiens GN=SMC4 PE=1 SV=2
589	8417	P31040|SDHA_HUMAN	123.61	5	3	3		72692	Succinate dehydrogenase [ubiquinone] flavoprotein subunit mitochondrial OS=Homo sapiens GN=SDHA PE=1 SV=2
594	8429	O60264|SMCA5_HUMAN	92.83	3	3	3		121905	SWI/SNF-related matrix-associated actin-dependent regulator of chromatin subfamily A member 5 OS=Homo sapiens GN=SMARCA5 PE=1 SV=1
444	8410	Q92804|RBP56_HUMAN	148.26	14	6	3	Diethylation	61830	TATA-binding protein-associated factor 2N OS=Homo sapiens GN=TAF15 PE=1 SV=1
514	8640	Q99832|TCPH_HUMAN	119.47	7	3	3	Acetylation (Protein N-term)	59367	T-complex protein 1 subunit eta OS=Homo sapiens GN=CCT7 PE=1 SV=2
795	8761	Q13263|TIF1B_HUMAN	102.74	4	3	3		88550	Transcription intermediary factor 1-beta OS=Homo sapiens GN=TRIM28 PE=1 SV=5
792	8746	P51571|SSRD_HUMAN	144.74	18	3	3		18999	Translocon-associated protein subunit delta OS=Homo sapiens GN=SSR4 PE=1 SV=1
113	555	Q9BUF5|TBB6_HUMAN	258.13	25	12	3	Oxidation (M)	49857	Tubulin beta-6 chain OS=Homo sapiens GN=TUBB6 PE=1 SV=1
583	8397	Q14694|UBP10_HUMAN	121.2	6	3	3		87134	Ubiquitin carboxyl-terminal hydrolase 10 OS=Homo sapiens GN=USP10 PE=1 SV=2
649	3466	O43795|MYO1B_HUMAN	130.47	3	3	3		131985	Unconventional myosin-Ib OS=Homo sapiens GN=MYO1B PE=1 SV=3
735	1059	Q12965|MYO1E_HUMAN	92.59	5	3	3		127062	Unconventional myosin-Ie OS=Homo sapiens GN=MYO1E PE=1 SV=2
592	8424	P50552|VASP_HUMAN	114.58	11	3	3		39830	Vasodilator-stimulated phosphoprotein OS=Homo sapiens GN=VASP PE=1 SV=3
524	8518	P62841|RS15_HUMAN	112.56	21	3	3		17040	40S ribosomal protein S15 OS=Homo sapiens GN=RPS15 PE=1 SV=2
520	8464	P30050|RL12_HUMAN	149.36	24	3	3	Pyro-glu from Q	17819	60S ribosomal protein L12 OS=Homo sapiens GN=RPL12 PE=1 SV=1
425	8276	Q9Y3U8|RL36_HUMAN	143.75	44	5	3		12254	60S ribosomal protein L36 OS=Homo sapiens GN=RPL36 PE=1 SV=3
246	380	P27348|1433T_HUMAN	171.08	29	8	4	Oxidation (M); Acetylation (Protein N-term); 4-hydroxynonenal (HNE)	27764	14-3-3 protein theta OS=Homo sapiens GN=YWHAQ PE=1 SV=1
499	8343	P62191|PRS4_HUMAN	133.13	13	4	4		49185	26S protease regulatory subunit 4 OS=Homo sapiens GN=PSMC1 PE=1 SV=1
420	8247	Q01813|K6PP_HUMAN	136.7	7	5	4		85596	6-phosphofructokinase type C OS=Homo sapiens GN=PFKP PE=1 SV=2
604	8471	P24752|THIL_HUMAN	125.99	13	4	4		45200	Acetyl-CoA acetyltransferase mitochondrial OS=Homo sapiens GN=ACAT1 PE=1 SV=1
434	8326	Q99798|ACON_HUMAN	145.59	7	4	4		85425	Aconitate hydratase mitochondrial OS=Homo sapiens GN=ACO2 PE=1 SV=2
495	8329	Q9HDC9|APMAP_HUMAN	161.41	21	4	4		46480	Adipocyte plasma membrane-associated protein OS=Homo sapiens GN=APMAP PE=1 SV=2
344	8431	P15121|ALDR_HUMAN	138.65	14	4	4	Oxidation (M)	35853	Aldose reductase OS=Homo sapiens GN=AKR1B1 PE=1 SV=3
522	8500	P09525|ANXA4_HUMAN	179.93	12	5	4		35883	Annexin A4 OS=Homo sapiens GN=ANXA4 PE=1 SV=4
430	8297	Q92499|DDX1_HUMAN	139.79	8	5	4		82432	ATP-dependent RNA helicase DDX1 OS=Homo sapiens GN=DDX1 PE=1 SV=2
493	8320	P16152|CBR1_HUMAN	168.5	17	4	4		30375	Carbonyl reductase [NADPH] 1 OS=Homo sapiens GN=CBR1 PE=1 SV=3
391	8281	P53618|COPB_HUMAN	145.85	7	4	4		107142	Coatomer subunit beta OS=Homo sapiens GN=COPB1 PE=1 SV=3
500	2193	P26358|DNMT1_HUMAN	120.9	3	4	4		183164	DNA (cytosine-5)-methyltransferase 1 OS=Homo sapiens GN=DNMT1 PE=1 SV=2
435	8345	Q92878|RAD50_HUMAN	122.75	3	4	4		153892	DNA repair protein RAD50 OS=Homo sapiens GN=RAD50 PE=1 SV=1
313	8280	P33992|MCM5_HUMAN	156.6	7	4	4		82286	DNA replication licensing factor MCM5 OS=Homo sapiens GN=MCM5 PE=1 SV=5
600	8447	P27695|APEX1_HUMAN	152.36	13	4	4		35555	DNA-(apurinic or apyrimidinic site) lyase OS=Homo sapiens GN=APEX1 PE=1 SV=2
383	8215	O95793|STAU1_HUMAN	180.75	14	6	4		63182	Double-stranded RNA-binding protein Staufen homolog 1 OS=Homo sapiens GN=STAU1 PE=1 SV=2
576	8360	P05198|IF2A_HUMAN	129.38	11	4	4		36112	Eukaryotic translation initiation factor 2 subunit 1 OS=Homo sapiens GN=EIF2S1 PE=1 SV=3
431	8299	Q96I24|FUBP3_HUMAN	136.73	9	4	4		61640	Far upstream element-binding protein 3 OS=Homo sapiens GN=FUBP3 PE=1 SV=2
510	8619	P49915|GUAA_HUMAN	189.4	8	4	4	Pyro-glu from Q	76716	GMP synthase [glutamine-hydrolyzing] OS=Homo sapiens GN=GMPS PE=1 SV=1
501	8450	P63244|GBLP_HUMAN	174.62	14	4	4	Acetylation (Protein N-term)	35077	Guanine nucleotide-binding protein subunit beta-2-like 1 OS=Homo sapiens GN=GNB2L1 PE=1 SV=3
414	8221	P34932|HSP74_HUMAN	156.39	7	5	4		94331	Heat shock 70 kDa protein 4 OS=Homo sapiens GN=HSPA4 PE=1 SV=4
365	8524	Q5SSJ5|HP1B3_HUMAN	168.46	9	4	4	Acetylation (Protein N-term)	61207	Heterochromatin protein 1-binding protein 3 OS=Homo sapiens GN=HP1BP3 PE=1 SV=1
603	8473	P12081|SYHC_HUMAN	135.5	7	4	4		57411	Histidine--tRNA ligase cytoplasmic OS=Homo sapiens GN=HARS PE=1 SV=2
429	8292	O00139-1|KIF2A_HUMAN	123.77	8	4	4		76955	Isoform 1 of Kinesin-like protein KIF2A OS=Homo sapiens GN=KIF2A
420	8246	Q01813-2|K6PP_HUMAN	136.7	7	5	4		85316	Isoform 2 of 6-phosphofructokinase type C OS=Homo sapiens GN=PFKP
500	2198	P26358-2|DNMT1_HUMAN	120.9	3	4	4		184818	Isoform 2 of DNA (cytosine-5)-methyltransferase 1 OS=Homo sapiens GN=DNMT1
435	8346	Q92878-2|RAD50_HUMAN	122.75	3	4	4		154587	Isoform 2 of DNA repair protein RAD50 OS=Homo sapiens GN=RAD50
510	8618	P49915-2|GUAA_HUMAN	189.4	10	4	4	Pyro-glu from Q	65929	Isoform 2 of GMP synthase [glutamine-hydrolyzing] OS=Homo sapiens GN=GMPS
603	8470	P12081-2|SYHC_HUMAN	135.5	7	4	4		52720	Isoform 2 of Histidine--tRNA ligase cytoplasmic OS=Homo sapiens GN=HARS
405	8445	P40121-2|CAPG_HUMAN	154.34	11	4	4	Pyro-glu from Q	36857	Isoform 2 of Macrophage-capping protein OS=Homo sapiens GN=CAPG
598	8441	P00387-2|NB5R3_HUMAN	146.54	15	4	4		31760	Isoform 2 of NADH-cytochrome b5 reductase 3 OS=Homo sapiens GN=CYB5R3
571	8347	Q96TA1-2|NIBL1_HUMAN	109.05	6	4	4		82683	Isoform 2 of Niban-like protein 1 OS=Homo sapiens GN=FAM129B
452	8421	O75475-2|PSIP1_HUMAN	99.22	13	4	4	Acetylation (Protein N-term)	37725	Isoform 2 of PC4 and SFRS1-interacting protein OS=Homo sapiens GN=PSIP1
426	1625	O95613-2|PCNT_HUMAN	136.04	2	4	4		355882	Isoform 2 of Pericentrin OS=Homo sapiens GN=PCNT
489	8288	P48634-2|PRC2A_HUMAN	96.37	3	4	4		227837	Isoform 2 of Protein PRRC2A OS=Homo sapiens GN=PRRC2A
586	8530	P21980-2|TGM2_HUMAN	106.15	6	4	4	Acetylation (Protein N-term)	61679	Isoform 2 of Protein-glutamine gamma-glutamyltransferase 2 OS=Homo sapiens GN=TGM2
398	8313	Q96T37-2|RBM15_HUMAN	156.62	5	4	4		104755	Isoform 2 of Putative RNA-binding protein 15 OS=Homo sapiens GN=RBM15
393	8264	Q14498-2|RBM39_HUMAN	128.9	10	4	4		58657	Isoform 2 of RNA-binding protein 39 OS=Homo sapiens GN=RBM39
454	8437	Q16629-2|SRSF7_HUMAN	171.62	36	5	4		15573	Isoform 2 of Serine/arginine-rich splicing factor 7 OS=Homo sapiens GN=SRSF7
608	8493	Q9H2G2-2|SLK_HUMAN	93.99	2	4	4		138995	Isoform 2 of STE20-like serine/threonine-protein kinase OS=Homo sapiens GN=SLK
575	8498	O00560-2|SDCB1_HUMAN	107.91	13	4	4	Acetylation (Protein N-term)	32316	Isoform 2 of Syntenin-1 OS=Homo sapiens GN=SDCBP
577	1104	P50990-2|TCPQ_HUMAN	163.78	9	4	4		57645	Isoform 2 of T-complex protein 1 subunit theta OS=Homo sapiens GN=CCT8
619	8548	P26639-2|SYTC_HUMAN	120.63	4	4	4		86861	Isoform 2 of Threonine--tRNA ligase cytoplasmic OS=Homo sapiens GN=TARS
599	132	P10909-3|CLUS_HUMAN	125.28	19	4	4	Mutation	32364	Isoform 3 of Clusterin OS=Homo sapiens GN=CLU
500	2131	P26358-3|DNMT1_HUMAN	120.9	4	4	4		144465	Isoform 3 of DNA (cytosine-5)-methyltransferase 1 OS=Homo sapiens GN=DNMT1
435	8328	Q92878-3|RAD50_HUMAN	122.75	4	4	4		138432	Isoform 3 of DNA repair protein RAD50 OS=Homo sapiens GN=RAD50
603	8469	P12081-3|SYHC_HUMAN	135.5	8	4	4		50156	Isoform 3 of Histidine--tRNA ligase cytoplasmic OS=Homo sapiens GN=HARS
598	8443	P00387-3|NB5R3_HUMAN	146.54	13	4	4		38358	Isoform 3 of NADH-cytochrome b5 reductase 3 OS=Homo sapiens GN=CYB5R3
452	8420	O75475-3|PSIP1_HUMAN	99.22	13	4	4	Acetylation (Protein N-term)	37268	Isoform 3 of PC4 and SFRS1-interacting protein OS=Homo sapiens GN=PSIP1
489	3380	P48634-3|PRC2A_HUMAN	96.37	3	4	4		229062	Isoform 3 of Protein PRRC2A OS=Homo sapiens GN=PRRC2A
398	8314	Q96T37-3|RBM15_HUMAN	156.62	5	4	4		106366	Isoform 3 of Putative RNA-binding protein 15 OS=Homo sapiens GN=RBM15
393	8263	Q14498-3|RBM39_HUMAN	128.9	10	4	4		57090	Isoform 3 of RNA-binding protein 39 OS=Homo sapiens GN=RBM39
454	8436	Q16629-3|SRSF7_HUMAN	171.62	37	5	4		15257	Isoform 3 of Serine/arginine-rich splicing factor 7 OS=Homo sapiens GN=SRSF7
577	8362	P50990-3|TCPQ_HUMAN	163.78	10	4	4		51586	Isoform 3 of T-complex protein 1 subunit theta OS=Homo sapiens GN=CCT8
603	8472	P12081-4|SYHC_HUMAN	135.5	7	4	4		54847	Isoform 4 of Histidine--tRNA ligase cytoplasmic OS=Homo sapiens GN=HARS
429	8295	O00139-4|KIF2A_HUMAN	123.77	7	4	4		84089	Isoform 4 of Kinesin-like protein KIF2A OS=Homo sapiens GN=KIF2A
398	8312	Q96T37-4|RBM15_HUMAN	156.62	5	4	4		99701	Isoform 4 of Putative RNA-binding protein 15 OS=Homo sapiens GN=RBM15
429	8293	O00139-5|KIF2A_HUMAN	123.77	8	4	4		77749	Isoform 5 of Kinesin-like protein KIF2A OS=Homo sapiens GN=KIF2A
383	8214	O95793-2|STAU1_HUMAN	180.75	16	6	4		54934	Isoform Short of Double-stranded RNA-binding protein Staufen homolog 1 OS=Homo sapiens GN=STAU1
390	8403	P35637-2|FUS_HUMAN	163.56	16	7	4	4-hydroxynonenal (HNE); Diethylation	53355	Isoform Short of RNA-binding protein FUS OS=Homo sapiens GN=FUS
429	8294	O00139|KIF2A_HUMAN	123.77	8	4	4		79955	Kinesin-like protein KIF2A OS=Homo sapiens GN=KIF2A PE=1 SV=3
405	8446	P40121|CAPG_HUMAN	154.34	10	4	4	Pyro-glu from Q	38499	Macrophage-capping protein OS=Homo sapiens GN=CAPG PE=1 SV=2
606	8483	P19105|ML12A_HUMAN	155.28	26	4	4		19794	Myosin regulatory light chain 12A OS=Homo sapiens GN=MYL12A PE=1 SV=2
606	8484	O14950|ML12B_HUMAN	155.28	26	4	4		19779	Myosin regulatory light chain 12B OS=Homo sapiens GN=MYL12B PE=1 SV=2
598	8442	P00387|NB5R3_HUMAN	146.54	14	4	4		34235	NADH-cytochrome b5 reductase 3 OS=Homo sapiens GN=CYB5R3 PE=1 SV=3
571	8348	Q96TA1|NIBL1_HUMAN	109.05	6	4	4		84138	Niban-like protein 1 OS=Homo sapiens GN=FAM129B PE=1 SV=3
336	8211	Q9Y266|NUDC_HUMAN	133.34	15	5	4		38243	Nuclear migration protein nudC OS=Homo sapiens GN=NUDC PE=1 SV=1
441	8374	P67809|YBOX1_HUMAN	147.94	25	4	4		35924	Nuclease-sensitive element-binding protein 1 OS=Homo sapiens GN=YBX1 PE=1 SV=3
452	8422	O75475|PSIP1_HUMAN	99.22	8	4	4	Acetylation (Protein N-term)	60103	PC4 and SFRS1-interacting protein OS=Homo sapiens GN=PSIP1 PE=1 SV=1
426	1626	O95613|PCNT_HUMAN	136.04	2	4	4		378039	Pericentrin OS=Homo sapiens GN=PCNT PE=1 SV=4
490	8406	Q9Y285|SYFA_HUMAN	176.19	14	4	4	Acetylation (Protein N-term)	57564	Phenylalanine--tRNA ligase alpha subunit OS=Homo sapiens GN=FARSA PE=1 SV=3
428	8287	Q9NSD9|SYFB_HUMAN	131.59	6	4	4		66116	Phenylalanine--tRNA ligase beta subunit OS=Homo sapiens GN=FARSB PE=1 SV=3
573	8487	P13797|PLST_HUMAN	150.44	9	4	4	Acetylation (Protein N-term)	70811	Plastin-3 OS=Homo sapiens GN=PLS3 PE=1 SV=4
650	8743	Q2NL82|TSR1_HUMAN	133.63	4	4	4		91810	Pre-rRNA-processing protein TSR1 homolog OS=Homo sapiens GN=TSR1 PE=1 SV=1
579	8567	P12004|PCNA_HUMAN	107.4	15	4	4	Deamidation (NQ)	28769	Proliferating cell nuclear antigen OS=Homo sapiens GN=PCNA PE=1 SV=1
566	8334	Q92597|NDRG1_HUMAN	157.99	14	4	4		42835	Protein NDRG1 OS=Homo sapiens GN=NDRG1 PE=1 SV=1
489	3381	P48634|PRC2A_HUMAN	96.37	3	4	4		228861	Protein PRRC2A OS=Homo sapiens GN=PRRC2A PE=1 SV=3
502	8353	Q9P258|RCC2_HUMAN	138.86	8	4	4		56085	Protein RCC2 OS=Homo sapiens GN=RCC2 PE=1 SV=2
586	8544	P21980|TGM2_HUMAN	106.15	5	4	4	Acetylation (Protein N-term)	77329	Protein-glutamine gamma-glutamyltransferase 2 OS=Homo sapiens GN=TGM2 PE=1 SV=2
398	8315	Q96T37|RBM15_HUMAN	156.62	5	4	4		107188	Putative RNA-binding protein 15 OS=Homo sapiens GN=RBM15 PE=1 SV=2
419	8240	P31150|GDIA_HUMAN	135.75	15	5	4	Oxidation (M)	50583	Rab GDP dissociation inhibitor alpha OS=Homo sapiens GN=GDI1 PE=1 SV=2
393	8265	Q14498|RBM39_HUMAN	128.9	10	4	4		59380	RNA-binding protein 39 OS=Homo sapiens GN=RBM39 PE=1 SV=2
390	8404	P35637|FUS_HUMAN	163.56	16	7	4	4-hydroxynonenal (HNE); Diethylation	53426	RNA-binding protein FUS OS=Homo sapiens GN=FUS PE=1 SV=1
568	8335	Q9Y265|RUVB1_HUMAN	123.51	10	4	4		50228	RuvB-like 1 OS=Homo sapiens GN=RUVBL1 PE=1 SV=1
509	8389	Q9UQ35|SRRM2_HUMAN	149.37	2	4	4		299616	Serine/arginine repetitive matrix protein 2 OS=Homo sapiens GN=SRRM2 PE=1 SV=2
572	8352	Q9NR45|SIAS_HUMAN	157.61	18	4	4		40308	Sialic acid synthase OS=Homo sapiens GN=NANS PE=1 SV=2
446	8607	Q15005|SPCS2_HUMAN	138.39	17	4	4	Acetylation (Protein N-term)	25003	Signal peptidase complex subunit 2 OS=Homo sapiens GN=SPCS2 PE=1 SV=3
608	8494	Q9H2G2|SLK_HUMAN	93.99	2	4	4		142695	STE20-like serine/threonine-protein kinase OS=Homo sapiens GN=SLK PE=1 SV=1
575	8499	O00560|SDCB1_HUMAN	107.91	13	4	4	Acetylation (Protein N-term)	32444	Syntenin-1 OS=Homo sapiens GN=SDCBP PE=1 SV=1
577	8375	P50990|TCPQ_HUMAN	163.78	9	4	4		59621	T-complex protein 1 subunit theta OS=Homo sapiens GN=CCT8 PE=1 SV=4
619	8547	P26639|SYTC_HUMAN	120.63	5	4	4		83435	Threonine--tRNA ligase cytoplasmic OS=Homo sapiens GN=TARS PE=1 SV=3
494	8321	P07996|TSP1_HUMAN	135.57	4	4	4		129383	Thrombospondin-1 OS=Homo sapiens GN=THBS1 PE=1 SV=2
607	8783	Q01995|TAGL_HUMAN	110.2	16	4	4	Acetylation (Protein N-term)	22611	Transgelin OS=Homo sapiens GN=TAGLN PE=1 SV=4
399	8324	P40939|ECHA_HUMAN	143.38	7	4	4		83000	Trifunctional enzyme subunit alpha mitochondrial OS=Homo sapiens GN=HADHA PE=1 SV=2
394	8289	Q7Z2W4|ZCCHV_HUMAN	118.3	6	4	4	Oxidation (M)	101431	Zinc finger CCCH-type antiviral protein 1 OS=Homo sapiens GN=ZC3HAV1 PE=1 SV=3
345	8610	P62244|RS15A_HUMAN	125.17	23	4	4	Oxidation (M); 4-hydroxynonenal (HNE)	14840	40S ribosomal protein S15a OS=Homo sapiens GN=RPS15A PE=1 SV=2
342	8317	P46782|RS5_HUMAN	132.85	13	4	4		22876	40S ribosomal protein S5 OS=Homo sapiens GN=RPS5 PE=1 SV=4
457	8495	P62829|RL23_HUMAN	112.81	18	4	4		14865	60S ribosomal protein L23 OS=Homo sapiens GN=RPL23 PE=1 SV=1
400	8338	P18077|RL35A_HUMAN	116.43	37	4	4		12538	60S ribosomal protein L35a OS=Homo sapiens GN=RPL35A PE=1 SV=2
439	8344	P17980|PRS6A_HUMAN	145.68	14	5	5		49204	26S protease regulatory subunit 6A OS=Homo sapiens GN=PSMC3 PE=1 SV=3
387	8241	Q13200|PSMD2_HUMAN	164.79	7	5	5	Oxidation (M)	100200	26S proteasome non-ATPase regulatory subunit 2 OS=Homo sapiens GN=PSMD2 PE=1 SV=3
392	8285	P50995|ANX11_HUMAN	142.53	10	6	5		54390	Annexin A11 OS=Homo sapiens GN=ANXA11 PE=1 SV=1
330	8172	Q9UG63|ABCF2_HUMAN	163.34	9	5	5		71290	ATP-binding cassette sub-family F member 2 OS=Homo sapiens GN=ABCF2 PE=1 SV=2
421	8350	P31939|PUR9_HUMAN	147.97	12	5	5	Deamidation (NQ)	64616	Bifunctional purine biosynthesis protein PURH OS=Homo sapiens GN=ATIC PE=1 SV=3
440	8361	P27824|CALX_HUMAN	138.96	6	5	5		67568	Calnexin OS=Homo sapiens GN=CANX PE=1 SV=2
389	8262	Q15417|CNN3_HUMAN	184.14	20	6	5	4-hydroxynonenal (HNE)	36414	Calponin-3 OS=Homo sapiens GN=CNN3 PE=1 SV=1
485	8251	Q9Y678|COPG1_HUMAN	129.19	8	5	5		97718	Coatomer subunit gamma-1 OS=Homo sapiens GN=COPG1 PE=1 SV=1
416	8229	Q14566|MCM6_HUMAN	118.91	6	5	5		92889	DNA replication licensing factor MCM6 OS=Homo sapiens GN=MCM6 PE=1 SV=1
301	8298	P29692|EF1D_HUMAN	167.11	29	8	5	Acetylation (Protein N-term); Deamidation (NQ)	31122	Elongation factor 1-delta OS=Homo sapiens GN=EEF1D PE=1 SV=5
487	8271	P56537|IF6_HUMAN	174.8	32	5	5		26599	Eukaryotic translation initiation factor 6 OS=Homo sapiens GN=EIF6 PE=1 SV=1
411	8204	Q16658|FSCN1_HUMAN	155.58	12	5	5		54530	Fascin OS=Homo sapiens GN=FSCN1 PE=1 SV=3
358	8210	P39748|FEN1_HUMAN	174.58	16	5	5		42593	Flap endonuclease 1 OS=Homo sapiens GN=FEN1 PE=1 SV=1
360	8303	P11413|G6PD_HUMAN	128.15	9	5	5	Acetylation (Protein N-term)	59257	Glucose-6-phosphate 1-dehydrogenase OS=Homo sapiens GN=G6PD PE=1 SV=4
484	8238	P09211|GSTP1_HUMAN	166.14	36	5	5		23356	Glutathione S-transferase P OS=Homo sapiens GN=GSTP1 PE=1 SV=2
486	8359	Q09028|RBBP4_HUMAN	164.12	15	5	5	Acetylation (Protein N-term)	47656	Histone-binding protein RBBP4 OS=Homo sapiens GN=RBBP4 PE=1 SV=3
436	8330	Q12905|ILF2_HUMAN	180.25	18	5	5		43062	Interleukin enhancer-binding factor 2 OS=Homo sapiens GN=ILF2 PE=1 SV=2
367	8453	P60866-2|RS20_HUMAN	165.93	27	5	5	Acetylation (Protein N-term)	16006	Isoform 2 of 40S ribosomal protein S20 OS=Homo sapiens GN=RPS20
392	8283	P50995-2|ANX11_HUMAN	142.53	11	6	5		51242	Isoform 2 of Annexin A11 OS=Homo sapiens GN=ANXA11
330	8173	Q9UG63-2|ABCF2_HUMAN	163.34	9	5	5		72444	Isoform 2 of ATP-binding cassette sub-family F member 2 OS=Homo sapiens GN=ABCF2
421	8349	P31939-2|PUR9_HUMAN	147.97	12	5	5	Deamidation (NQ)	64524	Isoform 2 of Bifunctional purine biosynthesis protein PURH OS=Homo sapiens GN=ATIC
308	8272	Q8WUM4-2|PDC6I_HUMAN	147.14	7	5	5	Acetylation (Protein N-term)	96772	Isoform 2 of Programmed cell death 6-interacting protein OS=Homo sapiens GN=PDCD6IP
496	8449	P61019-2|RAB2A_HUMAN	176.13	30	5	5	Deamidation (NQ)	20847	Isoform 2 of Ras-related protein Rab-2A OS=Homo sapiens GN=RAB2A
418	8234	Q16181-2|SEPT7_HUMAN	141.75	14	5	5		50581	Isoform 2 of Septin-7 OS=Homo sapiens GN=SEPT7
335	8201	Q8WWM7-3|ATX2L_HUMAN	155.48	9	5	5		115582	Isoform 3 of Ataxin-2-like protein OS=Homo sapiens GN=ATXN2L
486	8357	Q09028-3|RBBP4_HUMAN	164.12	16	5	5	Acetylation (Protein N-term)	46158	Isoform 3 of Histone-binding protein RBBP4 OS=Homo sapiens GN=RBBP4
417	8231	Q9UHB9-4|SRP68_HUMAN	156.64	13	5	5		66108	Isoform 4 of Signal recognition particle subunit SRP68 OS=Homo sapiens GN=SRP68
447	8455	Q9UN86-2|G3BP2_HUMAN	122.53	13	5	5	Dimethylation	50817	Isoform B of Ras GTPase-activating protein-binding protein 2 OS=Homo sapiens GN=G3BP2
358	2887	P39748-2|FEN1_HUMAN	174.58	19	5	5		35673	Isoform FENMIT of Flap endonuclease 1 OS=Homo sapiens GN=FEN1
360	8305	P11413-2|G6PD_HUMAN	128.15	8	5	5	Acetylation (Protein N-term)	63827	Isoform Long of Glucose-6-phosphate 1-dehydrogenase OS=Homo sapiens GN=G6PD
386	8219	P33176|KINH_HUMAN	172.25	7	5	5		109685	Kinesin-1 heavy chain OS=Homo sapiens GN=KIF5B PE=1 SV=1
402	8482	Q15691|MARE1_HUMAN	128.73	24	5	5	Deamidation (NQ)	29999	Microtubule-associated protein RP/EB family member 1 OS=Homo sapiens GN=MAPRE1 PE=1 SV=3
308	3189	Q8WUM4|PDC6I_HUMAN	147.14	7	5	5	Acetylation (Protein N-term)	96023	Programmed cell death 6-interacting protein OS=Homo sapiens GN=PDCD6IP PE=1 SV=1
547	9256	Q9UQ80|PA2G4_HUMAN	139.64	5	5	5		43787	Proliferation-associated protein 2G4 OS=Homo sapiens GN=PA2G4 PE=1 SV=3
447	8456	Q9UN86|G3BP2_HUMAN	122.53	12	5	5	Dimethylation	54121	Ras GTPase-activating protein-binding protein 2 OS=Homo sapiens GN=G3BP2 PE=1 SV=2
496	8452	P61019|RAB2A_HUMAN	176.13	26	5	5	Deamidation (NQ)	23546	Ras-related protein Rab-2A OS=Homo sapiens GN=RAB2A PE=1 SV=1
498	8336	P22087|FBRL_HUMAN	151.74	13	5	5		33784	rRNA 2'-O-methyltransferase fibrillarin OS=Homo sapiens GN=FBL PE=1 SV=2
418	8235	Q16181|SEPT7_HUMAN	141.75	14	5	5		50680	Septin-7 OS=Homo sapiens GN=SEPT7 PE=1 SV=2
356	8217	A1X283|SPD2B_HUMAN	138.02	10	6	5	Dihydroxy	101579	SH3 and PX domain-containing protein 2B OS=Homo sapiens GN=SH3PXD2B PE=1 SV=3
417	8232	Q9UHB9|SRP68_HUMAN	156.64	12	5	5		70730	Signal recognition particle subunit SRP68 OS=Homo sapiens GN=SRP68 PE=1 SV=2
412	8282	Q13573|SNW1_HUMAN	164.21	18	5	5	Acetylation (Protein N-term)	61495	SNW domain-containing protein 1 OS=Homo sapiens GN=SNW1 PE=1 SV=1
437	8722	P48643|TCPE_HUMAN	183.73	14	5	5	Acetylation (Protein N-term); Deamidation (NQ)	59671	T-complex protein 1 subunit epsilon OS=Homo sapiens GN=CCT5 PE=1 SV=1
519	8435	P37802|TAGL2_HUMAN	166.83	24	5	5	Oxidation (M)	22391	Transgelin-2 OS=Homo sapiens GN=TAGLN2 PE=1 SV=3
438	8332	P49755|TMEDA_HUMAN	174.25	23	5	5		24976	Transmembrane emp24 domain-containing protein 10 OS=Homo sapiens GN=TMED10 PE=1 SV=2
413	8218	P55084|ECHB_HUMAN	115.04	11	6	5		51294	Trifunctional enzyme subunit beta mitochondrial OS=Homo sapiens GN=HADHB PE=1 SV=3
300	8186	P54577|SYYC_HUMAN	148.8	18	6	5	Acetylation (Protein N-term)	59144	Tyrosine--tRNA ligase cytoplasmic OS=Homo sapiens GN=YARS PE=1 SV=4
357	8198	P26640|SYVC_HUMAN	163.87	5	5	5		140476	Valine--tRNA ligase OS=Homo sapiens GN=VARS PE=1 SV=4
311	8244	P39019|RS19_HUMAN	138.38	34	5	5	Deamidation (NQ)	16060	40S ribosomal protein S19 OS=Homo sapiens GN=RPS19 PE=1 SV=2
367	8451	P60866|RS20_HUMAN	165.93	32	5	5	Acetylation (Protein N-term)	13373	40S ribosomal protein S20 OS=Homo sapiens GN=RPS20 PE=1 SV=1
316	8337	P62854|RS26_HUMAN	152.65	41	5	5	Oxidation (M)	13015	40S ribosomal protein S26 OS=Homo sapiens GN=RPS26 PE=1 SV=3
423	8268	P05388|RLA0_HUMAN	145.05	21	5	5		34274	60S acidic ribosomal protein P0 OS=Homo sapiens GN=RPLP0 PE=1 SV=1
129	718	P27635|RL10_HUMAN	220.97	53	13	5	Oxidation (M); Phosphorylation (STY)	24604	60S ribosomal protein L10 OS=Homo sapiens GN=RPL10 PE=1 SV=4
395	8408	P62913|RL11_HUMAN	138.48	25	5	5	Acetylation (Protein N-term)	20252	60S ribosomal protein L11 OS=Homo sapiens GN=RPL11 PE=1 SV=2
250	8291	P62910|RL32_HUMAN	148.47	30	5	5	Acetylation (Protein N-term)	15860	60S ribosomal protein L32 OS=Homo sapiens GN=RPL32 PE=1 SV=2
424	8275	P49207|RL34_HUMAN	144.34	33	5	5		13293	60S ribosomal protein L34 OS=Homo sapiens GN=RPL34 PE=1 SV=3
295	8182	P05141|ADT2_HUMAN	182.78	26	8	6	Acetylation (Protein N-term)	32852	ADP/ATP translocase 2 OS=Homo sapiens GN=SLC25A5 PE=1 SV=7
310	8340	Q12904|AIMP1_HUMAN	174.06	25	6	6	Deamidation (NQ); Pyro-glu from Q	34353	Aminoacyl tRNA synthase complex-interacting multifunctional protein 1 OS=Homo sapiens GN=AIMP1 PE=1 SV=2
329	8168	P61221|ABCE1_HUMAN	169.93	10	7	6		67314	ATP-binding cassette sub-family E member 1 OS=Homo sapiens GN=ABCE1 PE=1 SV=1
381	8191	P48444|COPD_HUMAN	161.25	17	6	6		57210	Coatomer subunit delta OS=Homo sapiens GN=ARCN1 PE=1 SV=1
378	8179	Q07065|CKAP4_HUMAN	185.93	14	6	6		66023	Cytoskeleton-associated protein 4 OS=Homo sapiens GN=CKAP4 PE=1 SV=2
299	8141	P33993|MCM7_HUMAN	197.02	12	6	6		81308	DNA replication licensing factor MCM7 OS=Homo sapiens GN=MCM7 PE=1 SV=4
375	8311	P49327|FAS_HUMAN	167.32	3	6	6	Acetylation (Protein N-term); Deamidation (NQ)	273424	Fatty acid synthase OS=Homo sapiens GN=FASN PE=1 SV=3
350	8183	P51114|FXR1_HUMAN	176.14	14	7	6	Acetylation (Protein N-term)	69721	Fragile X mental retardation syndrome-related protein 1 OS=Homo sapiens GN=FXR1 PE=1 SV=3
327	2385	P06744|G6PI_HUMAN	171	12	6	6		63147	Glucose-6-phosphate isomerase OS=Homo sapiens GN=GPI PE=1 SV=4
362	8252	P00367|DHE3_HUMAN	168.58	13	6	6	Deamidation (NQ); Deamidation (R)	61398	Glutamate dehydrogenase 1 mitochondrial OS=Homo sapiens GN=GLUD1 PE=1 SV=2
337	8224	Q9BUJ2|HNRL1_HUMAN	169.59	8	6	6		95739	Heterogeneous nuclear ribonucleoprotein U-like protein 1 OS=Homo sapiens GN=HNRNPUL1 PE=1 SV=2
298	8135	P09429|HMGB1_HUMAN	162.93	32	8	6	Oxidation (M)	24894	High mobility group protein B1 OS=Homo sapiens GN=HMGB1 PE=1 SV=3
310	8342	Q12904-2|AIMP1_HUMAN	174.06	24	6	6	Deamidation (NQ); Pyro-glu from Q	37039	Isoform 2 of Aminoacyl tRNA synthase complex-interacting multifunctional protein 1 OS=Homo sapiens GN=AIMP1
381	8190	P48444-2|COPD_HUMAN	161.25	21	6	6		47205	Isoform 2 of Coatomer subunit delta OS=Homo sapiens GN=ARCN1
327	8147	P06744-2|G6PI_HUMAN	171	12	6	6		64325	Isoform 2 of Glucose-6-phosphate isomerase OS=Homo sapiens GN=GPI
337	8222	Q9BUJ2-2|HNRL1_HUMAN	169.59	8	6	6		90292	Isoform 2 of Heterogeneous nuclear ribonucleoprotein U-like protein 1 OS=Homo sapiens GN=HNRNPUL1
376	8167	Q14676-2|MDC1_HUMAN	168.21	5	6	6		197597	Isoform 2 of Mediator of DNA damage checkpoint protein 1 OS=Homo sapiens GN=MDC1
338	8236	P50395-2|GDIB_HUMAN	194.08	20	7	6	Oxidation (M)	45619	Isoform 2 of Rab GDP dissociation inhibitor beta OS=Homo sapiens GN=GDI2
380	8189	P63151-2|2ABA_HUMAN	152.98	16	6	6		53000	Isoform 2 of Serine/threonine-protein phosphatase 2A 55 kDa regulatory subunit B alpha isoform OS=Homo sapiens GN=PPP2R2A
376	8166	Q14676-3|MDC1_HUMAN	168.21	5	6	6		195985	Isoform 3 of Mediator of DNA damage checkpoint protein 1 OS=Homo sapiens GN=MDC1
388	8242	P62995-3|TRA2B_HUMAN	168.64	28	6	6		21935	Isoform 3 of Transformer-2 protein homolog beta OS=Homo sapiens GN=TRA2B
337	8220	Q9BUJ2-4|HNRL1_HUMAN	169.59	9	6	6		84794	Isoform 4 of Heterogeneous nuclear ribonucleoprotein U-like protein 1 OS=Homo sapiens GN=HNRNPUL1
364	8273	Q96AG4|LRC59_HUMAN	137.83	20	6	6		34930	Leucine-rich repeat-containing protein 59 OS=Homo sapiens GN=LRRC59 PE=1 SV=1
376	8169	Q14676|MDC1_HUMAN	168.21	4	6	6		226664	Mediator of DNA damage checkpoint protein 1 OS=Homo sapiens GN=MDC1 PE=1 SV=3
354	8161	P46821|MAP1B_HUMAN	123.42	3	6	6		270632	Microtubule-associated protein 1B OS=Homo sapiens GN=MAP1B PE=1 SV=2
374	8160	Q8NBJ5|GT251_HUMAN	163.17	11	6	6		71636	Procollagen galactosyltransferase 1 OS=Homo sapiens GN=COLGALT1 PE=1 SV=1
353	8156	O60568|PLOD3_HUMAN	151.28	9	6	6		84785	Procollagen-lysine 2-oxoglutarate 5-dioxygenase 3 OS=Homo sapiens GN=PLOD3 PE=1 SV=1
338	8237	P50395|GDIB_HUMAN	194.08	18	7	6	Oxidation (M)	50663	Rab GDP dissociation inhibitor beta OS=Homo sapiens GN=GDI2 PE=1 SV=2
326	8138	Q9NWH9|SLTM_HUMAN	159	7	8	6		117149	SAFB-like transcription modulator OS=Homo sapiens GN=SLTM PE=1 SV=2
380	8188	P63151|2ABA_HUMAN	152.98	16	6	6		51692	Serine/threonine-protein phosphatase 2A 55 kDa regulatory subunit B alpha isoform OS=Homo sapiens GN=PPP2R2A PE=1 SV=1
388	8243	P62995|TRA2B_HUMAN	168.64	18	6	6		33666	Transformer-2 protein homolog beta OS=Homo sapiens GN=TRA2B PE=1 SV=1
281	8149	P13010|XRCC5_HUMAN	165.35	14	6	6	Oxidation (M)	82705	X-ray repair cross-complementing protein 5 OS=Homo sapiens GN=XRCC5 PE=1 SV=3
359	8216	P46776|RL27A_HUMAN	138.97	32	6	6		16561	60S ribosomal protein L27a OS=Homo sapiens GN=RPL27A PE=1 SV=2
227	8259	P42766|RL35_HUMAN	147.44	31	7	6		14551	60S ribosomal protein L35 OS=Homo sapiens GN=RPL35 PE=1 SV=2
341	8396	P83881|RL36A_HUMAN	142.12	38	6	6	Methyl ester; Methylation; Pyro-glu from Q	12441	60S ribosomal protein L36a OS=Homo sapiens GN=RPL36A PE=1 SV=2
280	8143	P08133|ANXA6_HUMAN	189.3	14	8	7	Oxidation (M)	75873	Annexin A6 OS=Homo sapiens GN=ANXA6 PE=1 SV=3
328	8163	P63010|AP2B1_HUMAN	151.34	6	7	7		104553	AP-2 complex subunit beta OS=Homo sapiens GN=AP2B1 PE=1 SV=1
292	8125	P14868|SYDC_HUMAN	227.41	23	8	7		57136	Aspartate--tRNA ligase cytoplasmic OS=Homo sapiens GN=DARS PE=1 SV=2
324	8140	Q8N163|CCAR2_HUMAN	196.45	10	8	7	Deamidation (NQ)	102902	Cell cycle and apoptosis regulator protein 2 OS=Homo sapiens GN=CCAR2 PE=1 SV=2
331	8176	P04844|RPN2_HUMAN	170.76	15	7	7	Oxidation (M)	69284	Dolichyl-diphosphooligosaccharide--protein glycosyltransferase subunit 2 OS=Homo sapiens GN=RPN2 PE=1 SV=3
334	8250	Q15717|ELAV1_HUMAN	163.97	27	7	7	Deamidation (NQ)	36092	ELAV-like protein 1 OS=Homo sapiens GN=ELAVL1 PE=1 SV=2
297	8134	Q13347|EIF3I_HUMAN	197.17	25	8	7		36502	Eukaryotic translation initiation factor 3 subunit I OS=Homo sapiens GN=EIF3I PE=1 SV=1
225	692	Q13151|ROA0_HUMAN	231.86	28	9	7		30841	Heterogeneous nuclear ribonucleoprotein A0 OS=Homo sapiens GN=HNRNPA0 PE=1 SV=1
220	745	P52597|HNRPF_HUMAN	219.97	27	10	7	Acetylation (Protein N-term); Deamidation (NQ); Sodium adduct	45672	Heterogeneous nuclear ribonucleoprotein F OS=Homo sapiens GN=HNRNPF PE=1 SV=3
277	8120	Q1KMD3|HNRL2_HUMAN	211.13	12	8	7	Oxidation (M)	85105	Heterogeneous nuclear ribonucleoprotein U-like protein 2 OS=Homo sapiens GN=HNRNPUL2 PE=1 SV=1
294	8128	Q9Y4L1|HYOU1_HUMAN	156.21	10	8	7		111335	Hypoxia up-regulated protein 1 OS=Homo sapiens GN=HYOU1 PE=1 SV=1
280	8142	P08133-2|ANXA6_HUMAN	189.3	15	8	7	Oxidation (M)	72424	Isoform 2 of Annexin A6 OS=Homo sapiens GN=ANXA6
328	8164	P63010-2|AP2B1_HUMAN	151.34	6	7	7		105692	Isoform 2 of AP-2 complex subunit beta OS=Homo sapiens GN=AP2B1
324	8139	Q8N163-2|CCAR2_HUMAN	196.45	10	8	7	Deamidation (NQ)	103143	Isoform 2 of Cell cycle and apoptosis regulator protein 2 OS=Homo sapiens GN=CCAR2
331	8175	P04844-2|RPN2_HUMAN	170.76	15	7	7	Oxidation (M)	67723	Isoform 2 of Dolichyl-diphosphooligosaccharide--protein glycosyltransferase subunit 2 OS=Homo sapiens GN=RPN2
283	8226	Q99729-2|ROAA_HUMAN	183.78	17	7	7		35968	Isoform 2 of Heterogeneous nuclear ribonucleoprotein A/B OS=Homo sapiens GN=HNRNPAB
290	8116	Q9UHD8-2|SEPT9_HUMAN	158.6	15	8	7		63666	Isoform 2 of Septin-9 OS=Homo sapiens GN=SEPT9
283	8225	Q99729-3|ROAA_HUMAN	183.78	19	7	7		30588	Isoform 3 of Heterogeneous nuclear ribonucleoprotein A/B OS=Homo sapiens GN=HNRNPAB
290	8117	Q9UHD8-5|SEPT9_HUMAN	158.6	15	8	7		64682	Isoform 5 of Septin-9 OS=Homo sapiens GN=SEPT9
290	8115	Q9UHD8-7|SEPT9_HUMAN	158.6	15	8	7		63503	Isoform 7 of Septin-9 OS=Homo sapiens GN=SEPT9
279	8123	O15460-2|P4HA2_HUMAN	160.06	12	7	7	Pyro-glu from Q	60633	Isoform IIa of Prolyl 4-hydroxylase subunit alpha-2 OS=Homo sapiens GN=P4HA2
169	8031	P20700|LMNB1_HUMAN	207.2	22	11	7		66408	Lamin-B1 OS=Homo sapiens GN=LMNB1 PE=1 SV=2
279	8124	O15460|P4HA2_HUMAN	160.06	12	7	7	Pyro-glu from Q	60902	Prolyl 4-hydroxylase subunit alpha-2 OS=Homo sapiens GN=P4HA2 PE=1 SV=1
260	8112	Q86UE4|LYRIC_HUMAN	191.63	23	7	7		63837	Protein LYRIC OS=Homo sapiens GN=MTDH PE=1 SV=2
290	8118	Q9UHD8|SEPT9_HUMAN	158.6	15	8	7		65402	Septin-9 OS=Homo sapiens GN=SEPT9 PE=1 SV=2
351	3231	P50991|TCPD_HUMAN	181.46	14	7	7	Oxidation (M)	57924	T-complex protein 1 subunit delta OS=Homo sapiens GN=CCT4 PE=1 SV=4
43	143	Q13509|TBB3_HUMAN	325.86	48	19	7	Oxidation (M); Deamidation (NQ); Sodium adduct	50433	Tubulin beta-3 chain OS=Homo sapiens GN=TUBB3 PE=1 SV=2
333	8187	O75643|U520_HUMAN	212.57	4	8	7		244505	U5 small nuclear ribonucleoprotein 200 kDa helicase OS=Homo sapiens GN=SNRNP200 PE=1 SV=2
314	8286	P62277|RS13_HUMAN	159.96	34	7	7		17222	40S ribosomal protein S13 OS=Homo sapiens GN=RPS13 PE=1 SV=2
178	8261	P08708|RS17_HUMAN	208.6	59	7	7	Oxidation (M); Sodium adduct	15550	40S ribosomal protein S17 OS=Homo sapiens GN=RPS17 PE=1 SV=2
178	8260	P0CW22|RS17L_HUMAN	208.6	59	7	7	Oxidation (M); Sodium adduct	15550	40S ribosomal protein S17-like OS=Homo sapiens GN=RPS17L PE=1 SV=1
352	8144	P27797|CALR_HUMAN	192.48	21	8	8		48142	Calreticulin OS=Homo sapiens GN=CALR PE=1 SV=1
322	8098	Q00610|CLH1_HUMAN	216.24	9	8	8		191613	Clathrin heavy chain 1 OS=Homo sapiens GN=CLTC PE=1 SV=5
288	8081	P49411|EFTU_HUMAN	197.24	23	8	8	Oxidation (M)	49542	Elongation factor Tu mitochondrial OS=Homo sapiens GN=TUFM PE=1 SV=2
204	8114	P41091|IF2G_HUMAN	208.41	19	9	8	Acetylation (Protein N-term); Pyro-glu from Q	51110	Eukaryotic translation initiation factor 2 subunit 3 OS=Homo sapiens GN=EIF2S3 PE=1 SV=3
80	645	P15311|EZRI_HUMAN	245.69	24	20	8	Oxidation (M); Pyro-glu from Q	69413	Ezrin OS=Homo sapiens GN=EZR PE=1 SV=4
262	8145	P17302|CXA1_HUMAN	230.63	25	8	8	Oxidation (M)	43008	Gap junction alpha-1 protein OS=Homo sapiens GN=GJA1 PE=1 SV=2
287	8082	P41250|SYG_HUMAN	186.37	14	8	8		83166	Glycine--tRNA ligase OS=Homo sapiens GN=GARS PE=1 SV=3
274	8102	P14866|HNRPL_HUMAN	195.89	18	8	8	Oxidation (M)	64133	Heterogeneous nuclear ribonucleoprotein L OS=Homo sapiens GN=HNRNPL PE=1 SV=2
322	8097	Q00610-2|CLH1_HUMAN	216.24	9	8	8		187889	Isoform 2 of Clathrin heavy chain 1 OS=Homo sapiens GN=CLTC
149	982	Q13310-2|PABP4_HUMAN	260.91	24	16	8	Oxidation (M); Deamidation (NQ)	69579	Isoform 2 of Polyadenylate-binding protein 4 OS=Homo sapiens GN=PABPC4
259	8109	P18754-2|RCC1_HUMAN	227.4	25	9	8	Oxidation (M)	48146	Isoform 2 of Regulator of chromosome condensation OS=Homo sapiens GN=RCC1
149	984	Q13310-3|PABP4_HUMAN	260.91	23	16	8	Oxidation (M); Deamidation (NQ)	72391	Isoform 3 of Polyadenylate-binding protein 4 OS=Homo sapiens GN=PABPC4
135	8012	O43390-4|HNRPR_HUMAN	236.02	30	14	8	Phosphorylation (STY)	59953	Isoform 4 of Heterogeneous nuclear ribonucleoprotein R OS=Homo sapiens GN=HNRNPR
302	8157	P13667|PDIA4_HUMAN	161.01	13	8	8		72933	Protein disulfide-isomerase A4 OS=Homo sapiens GN=PDIA4 PE=1 SV=2
321	8079	O43143|DHX15_HUMAN	190.85	12	8	8		90933	Putative pre-mRNA-splicing factor ATP-dependent RNA helicase DHX15 OS=Homo sapiens GN=DHX15 PE=1 SV=2
306	8196	P19623|SPEE_HUMAN	193.43	19	8	8		33825	Spermidine synthase OS=Homo sapiens GN=SRM PE=1 SV=1
291	124	P62979|RS27A_HUMAN	167.06	39	8	8	Oxidation (M)	17965	Ubiquitin-40S ribosomal protein S27a OS=Homo sapiens GN=RPS27A PE=1 SV=2
251	8331	P62263|RS14_HUMAN	244.51	43	8	8		16273	40S ribosomal protein S14 OS=Homo sapiens GN=RPS14 PE=1 SV=3
332	8180	P62851|RS25_HUMAN	154.21	47	8	8		13742	40S ribosomal protein S25 OS=Homo sapiens GN=RPS25 PE=1 SV=1
207	8355	P47914|RL29_HUMAN	198.19	36	8	8	Methylation	17752	60S ribosomal protein L29 OS=Homo sapiens GN=RPL29 PE=1 SV=2
193	8072	Q9NQW6|ANLN_HUMAN	227	12	9	9	Phosphorylation (STY)	124199	Actin-binding protein anillin OS=Homo sapiens GN=ANLN PE=1 SV=2
293	8126	Q9NZN4|EHD2_HUMAN	209.89	18	9	9		61162	EH domain-containing protein 2 OS=Homo sapiens GN=EHD2 PE=1 SV=2
263	8181	O15371|EIF3D_HUMAN	172.61	14	9	9		63973	Eukaryotic translation initiation factor 3 subunit D OS=Homo sapiens GN=EIF3D PE=1 SV=1
213	1012	Q04637|IF4G1_HUMAN	210.49	8	10	9		175490	Eukaryotic translation initiation factor 4 gamma 1 OS=Homo sapiens GN=EIF4G1 PE=1 SV=4
258	8137	P47897|SYQ_HUMAN	221.29	15	9	9	Deamidation (NQ)	87799	Glutamine--tRNA ligase OS=Homo sapiens GN=QARS PE=1 SV=1
261	8171	P62826|RAN_HUMAN	197.84	41	9	9	Acetylation (Protein N-term)	24423	GTP-binding nuclear protein Ran OS=Homo sapiens GN=RAN PE=1 SV=3
137	8023	O60506|HNRPQ_HUMAN	235.7	25	15	9	Oxidation (M); Deamidation (NQ); Phosphorylation (STY)	69603	Heterogeneous nuclear ribonucleoprotein Q OS=Homo sapiens GN=SYNCRIP PE=1 SV=2
186	8108	P07305|H10_HUMAN	161.82	41	9	9	Acetylation (Protein N-term)	20863	Histone H1.0 OS=Homo sapiens GN=H1F0 PE=1 SV=3
50	85	P10412|H14_HUMAN	284.54	70	27	9	Acetylation (Protein N-term); Michael addition of BHT quinone methide	21865	Histone H1.4 OS=Homo sapiens GN=HIST1H1E PE=1 SV=2
244	8154	Q92974-2|ARHG2_HUMAN	239.59	9	9	9	Pyro-glu from Q	111471	Isoform 2 of Rho guanine nucleotide exchange factor 2 OS=Homo sapiens GN=ARHGEF2
213	1013	Q04637-8|IF4G1_HUMAN	210.49	8	10	9		175618	Isoform 8 of Eukaryotic translation initiation factor 4 gamma 1 OS=Homo sapiens GN=EIF4G1
213	1011	Q04637-3|IF4G1_HUMAN	210.49	8	10	9		171512	Isoform B of Eukaryotic translation initiation factor 4 gamma 1 OS=Homo sapiens GN=EIF4G1
197	8087	Q6PKG0|LARP1_HUMAN	207.89	11	9	9	Acetylation (Protein N-term)	123510	La-related protein 1 OS=Homo sapiens GN=LARP1 PE=1 SV=2
198	8076	Q13283|G3BP1_HUMAN	198.14	24	10	9		52164	Ras GTPase-activating protein-binding protein 1 OS=Homo sapiens GN=G3BP1 PE=1 SV=1
244	8155	Q92974|ARHG2_HUMAN	239.59	9	9	9	Pyro-glu from Q	111543	Rho guanine nucleotide exchange factor 2 OS=Homo sapiens GN=ARHGEF2 PE=1 SV=4
236	8094	P17987|TCPA_HUMAN	213.22	22	9	9	Acetylation (Protein N-term)	60344	T-complex protein 1 subunit alpha OS=Homo sapiens GN=TCP1 PE=1 SV=1
239	1589	P78371|TCPB_HUMAN	205.83	23	9	9	Acetylation (Protein N-term)	57488	T-complex protein 1 subunit beta OS=Homo sapiens GN=CCT2 PE=1 SV=4
218	8078	P40227|TCPZ_HUMAN	228.75	22	10	9		58024	T-complex protein 1 subunit zeta OS=Homo sapiens GN=CCT6A PE=1 SV=3
257	8192	P62269|RS18_HUMAN	206.81	55	9	9	Oxidation (M); Acetylation (Protein N-term); Deamidation (NQ)	17719	40S ribosomal protein S18 OS=Homo sapiens GN=RPS18 PE=1 SV=3
285	8084	P15880|RS2_HUMAN	175.16	31	9	9	Deamidation (NQ)	31324	40S ribosomal protein S2 OS=Homo sapiens GN=RPS2 PE=1 SV=2
278	8121	P62847|RS24_HUMAN	191.08	52	9	9	Oxidation (M); Pyro-glu from Q	15423	40S ribosomal protein S24 OS=Homo sapiens GN=RPS24 PE=1 SV=1
144	8096	P61313|RL15_HUMAN	230.81	35	9	9	Methyl ester; Pyro-glu from Q	24146	60S ribosomal protein L15 OS=Homo sapiens GN=RPL15 PE=1 SV=2
237	8131	Q01518|CAP1_HUMAN	227.83	26	10	10	Acetylation (Protein N-term); Mutation	51902	Adenylyl cyclase-associated protein 1 OS=Homo sapiens GN=CAP1 PE=1 SV=5
205	8152	Q96CW1|AP2M1_HUMAN	181.14	15	10	10		49655	AP-2 complex subunit mu OS=Homo sapiens GN=AP2M1 PE=1 SV=2
223	8122	O43776|SYNC_HUMAN	194.3	14	10	10		62943	Asparagine--tRNA ligase cytoplasmic OS=Homo sapiens GN=NARS PE=1 SV=1
242	8099	P06576|ATPB_HUMAN	234.48	22	10	10	Oxidation (M)	56560	ATP synthase subunit beta mitochondrial OS=Homo sapiens GN=ATP5B PE=1 SV=3
181	1202	Q8NE71|ABCF1_HUMAN	236.22	19	12	10		95926	ATP-binding cassette sub-family F member 1 OS=Homo sapiens GN=ABCF1 PE=1 SV=2
215	8073	Q9ULV4|COR1C_HUMAN	223.95	24	11	10	Phosphorylation (STY)	53249	Coronin-1C OS=Homo sapiens GN=CORO1C PE=1 SV=1
185	8053	Q92598|HS105_HUMAN	208.27	13	11	10		96865	Heat shock protein 105 kDa OS=Homo sapiens GN=HSPH1 PE=1 SV=1
237	8130	Q01518-2|CAP1_HUMAN	227.83	26	10	10	Acetylation (Protein N-term); Mutation	51830	Isoform 2 of Adenylyl cyclase-associated protein 1 OS=Homo sapiens GN=CAP1
205	8151	Q96CW1-2|AP2M1_HUMAN	181.14	15	10	10		49389	Isoform 2 of AP-2 complex subunit mu OS=Homo sapiens GN=AP2M1
181	1201	Q8NE71-2|ABCF1_HUMAN	236.22	20	12	10		91680	Isoform 2 of ATP-binding cassette sub-family F member 1 OS=Homo sapiens GN=ABCF1
215	8074	Q9ULV4-2|COR1C_HUMAN	223.95	24	11	10	Phosphorylation (STY)	54067	Isoform 2 of Coronin-1C OS=Homo sapiens GN=CORO1C
215	8075	Q9ULV4-3|COR1C_HUMAN	223.95	22	11	10	Phosphorylation (STY)	58948	Isoform 3 of Coronin-1C OS=Homo sapiens GN=CORO1C
185	8052	Q92598-3|HS105_HUMAN	208.27	13	11	10		92255	Isoform 3 of Heat shock protein 105 kDa OS=Homo sapiens GN=HSPH1
286	8089	Q16222-3|UAP1_HUMAN	187.94	20	10	10	Deamidation (NQ)	58682	Isoform 3 of UDP-N-acetylhexosamine pyrophosphorylase OS=Homo sapiens GN=UAP1
286	8088	Q16222-2|UAP1_HUMAN	187.94	20	10	10	Deamidation (NQ)	57028	Isoform AGX1 of UDP-N-acetylhexosamine pyrophosphorylase OS=Homo sapiens GN=UAP1
185	8051	Q92598-2|HS105_HUMAN	208.27	13	11	10		92116	Isoform Beta of Heat shock protein 105 kDa OS=Homo sapiens GN=HSPH1
203	1074	P41252|SYIC_HUMAN	237.81	9	10	10		144498	Isoleucine--tRNA ligase cytoplasmic OS=Homo sapiens GN=IARS PE=1 SV=2
275	8104	Q6P2Q9|PRP8_HUMAN	194.31	4	10	10		273599	Pre-mRNA-processing-splicing factor 8 OS=Homo sapiens GN=PRPF8 PE=1 SV=2
187	1317	Q9Y2W1|TR150_HUMAN	193.4	9	11	10	Oxidation (M); Phosphorylation (STY)	108666	Thyroid hormone receptor-associated protein 3 OS=Homo sapiens GN=THRAP3 PE=1 SV=2
270	8119	Q9Y3I0|RTCB_HUMAN	200.6	28	10	10	Pyro-glu from Q	55210	tRNA-splicing ligase RtcB homolog OS=Homo sapiens GN=RTCB PE=1 SV=1
286	8090	Q16222|UAP1_HUMAN	187.94	20	10	10	Deamidation (NQ)	58769	UDP-N-acetylhexosamine pyrophosphorylase OS=Homo sapiens GN=UAP1 PE=1 SV=3
269	8077	O75083|WDR1_HUMAN	197.27	21	10	10		66194	WD repeat-containing protein 1 OS=Homo sapiens GN=WDR1 PE=1 SV=4
243	671	P08865|RSSA_HUMAN	246.47	44	10	10	Oxidation (M); Acetylation (Protein N-term)	32854	40S ribosomal protein SA OS=Homo sapiens GN=RPSA PE=1 SV=4
208	8239	P62906|RL10A_HUMAN	201.33	34	10	10	Oxidation (M)	24831	60S ribosomal protein L10a OS=Homo sapiens GN=RPL10A PE=1 SV=2
156	8107	P50914|RL14_HUMAN	203.65	33	10	10	Oxidation (M); Dehydration	23432	60S ribosomal protein L14 OS=Homo sapiens GN=RPL14 PE=1 SV=4
216	8062	P23526|SAHH_HUMAN	212.41	28	11	11		47716	Adenosylhomocysteinase OS=Homo sapiens GN=AHCY PE=1 SV=4
256	8100	P54136|SYRC_HUMAN	221.78	15	11	11		75379	Arginine--tRNA ligase cytoplasmic OS=Homo sapiens GN=RARS PE=1 SV=2
182	3564	P53621|COPA_HUMAN	231.1	11	12	11		138345	Coatomer subunit alpha OS=Homo sapiens GN=COPA PE=1 SV=2
176	8184	Q9UKM9-2|RALY_HUMAN	185.18	33	11	11	Acetylation (Protein N-term); Deamidation (NQ); 4-hydroxynonenal (HNE); Phosphorylation (STY)	30364	Isoform 1 of RNA-binding protein Raly OS=Homo sapiens GN=RALY
182	3565	P53621-2|COPA_HUMAN	231.1	11	12	11		139324	Isoform 2 of Coatomer subunit alpha OS=Homo sapiens GN=COPA
171	8042	Q8NC51-2|PAIRB_HUMAN	224.04	32	11	11		44257	Isoform 2 of Plasminogen activator inhibitor 1 RNA-binding protein OS=Homo sapiens GN=SERBP1
171	8041	Q8NC51-3|PAIRB_HUMAN	224.04	33	11	11		43135	Isoform 3 of Plasminogen activator inhibitor 1 RNA-binding protein OS=Homo sapiens GN=SERBP1
171	8040	Q8NC51-4|PAIRB_HUMAN	224.04	34	11	11		42427	Isoform 4 of Plasminogen activator inhibitor 1 RNA-binding protein OS=Homo sapiens GN=SERBP1
116	8003	Q92841-3|DDX17_HUMAN	270.23	23	17	11	Oxidation (M)	72557	Isoform 4 of Probable ATP-dependent RNA helicase DDX17 OS=Homo sapiens GN=DDX17
152	8011	Q07666|KHDR1_HUMAN	211.66	33	16	11		48227	KH domain-containing RNA-binding signal transduction-associated protein 1 OS=Homo sapiens GN=KHDRBS1 PE=1 SV=1
191	8029	Q8N1G4|LRC47_HUMAN	237.49	24	11	11	Deamidation (NQ)	63473	Leucine-rich repeat-containing protein 47 OS=Homo sapiens GN=LRRC47 PE=1 SV=1
219	8101	P23284|PPIB_HUMAN	208.45	39	12	11	Oxidation (M)	23743	Peptidyl-prolyl cis-trans isomerase B OS=Homo sapiens GN=PPIB PE=1 SV=2
171	8043	Q8NC51|PAIRB_HUMAN	224.04	32	11	11		44965	Plasminogen activator inhibitor 1 RNA-binding protein OS=Homo sapiens GN=SERBP1 PE=1 SV=2
110	8010	P17844|DDX5_HUMAN	246.18	21	17	11	Oxidation (M); Pyro-glu from Q	69148	Probable ATP-dependent RNA helicase DDX5 OS=Homo sapiens GN=DDX5 PE=1 SV=1
247	3711	P13674|P4HA1_HUMAN	278.13	20	11	11		61049	Prolyl 4-hydroxylase subunit alpha-1 OS=Homo sapiens GN=P4HA1 PE=1 SV=2
176	8185	Q9UKM9|RALY_HUMAN	185.18	31	11	11	Acetylation (Protein N-term); Deamidation (NQ); 4-hydroxynonenal (HNE); Phosphorylation (STY)	32463	RNA-binding protein Raly OS=Homo sapiens GN=RALY PE=1 SV=1
164	8174	P62249|RS16_HUMAN	205.91	53	11	11	Deamidation (NQ); Ammonia-loss (N)	16445	40S ribosomal protein S16 OS=Homo sapiens GN=RPS16 PE=1 SV=2
165	8274	P62266|RS23_HUMAN	221.4	44	11	11	Hydroxylation	15808	40S ribosomal protein S23 OS=Homo sapiens GN=RPS23 PE=1 SV=3
163	8132	P62750|RL23A_HUMAN	227.2	59	11	11	4-hydroxynonenal (HNE); Sodium adduct	17695	60S ribosomal protein L23a OS=Homo sapiens GN=RPL23A PE=1 SV=1
131	8178	P83731|RL24_HUMAN	220.32	42	11	11	Oxidation (M); Pyro-glu from Q	17779	60S ribosomal protein L24 OS=Homo sapiens GN=RPL24 PE=1 SV=1
226	8200	P62899|RL31_HUMAN	218.95	58	11	11	Oxidation (M)	14463	60S ribosomal protein L31 OS=Homo sapiens GN=RPL31 PE=1 SV=1
126	7990	Q12906-4|ILF3_HUMAN	247.78	27	15	12	Oxidation (M)	75509	Isoform 4 of Interleukin enhancer-binding factor 3 OS=Homo sapiens GN=ILF3
126	7991	Q12906-6|ILF3_HUMAN	247.78	27	15	12	Oxidation (M)	76502	Isoform 6 of Interleukin enhancer-binding factor 3 OS=Homo sapiens GN=ILF3
126	7992	Q12906-7|ILF3_HUMAN	247.78	21	15	12	Oxidation (M)	95808	Isoform 7 of Interleukin enhancer-binding factor 3 OS=Homo sapiens GN=ILF3
211	8038	Q00341|VIGLN_HUMAN	237.27	11	12	12	Oxidation (M); Acetylation (Protein N-term)	141455	Vigilin OS=Homo sapiens GN=HDLBP PE=1 SV=2
158	8024	P12956|XRCC6_HUMAN	248.97	27	12	12	Oxidation (M); Deamidation (NQ)	69843	X-ray repair cross-complementing protein 6 OS=Homo sapiens GN=XRCC6 PE=1 SV=2
154	8044	P62753|RS6_HUMAN	221.94	43	12	12	Pyro-glu from Q	28681	40S ribosomal protein S6 OS=Homo sapiens GN=RPS6 PE=1 SV=1
122	8148	P62241|RS8_HUMAN	253.03	36	12	12		24205	40S ribosomal protein S8 OS=Homo sapiens GN=RPS8 PE=1 SV=2
188	8083	P18621|RL17_HUMAN	203.14	52	13	12		21397	60S ribosomal protein L17 OS=Homo sapiens GN=RPL17 PE=1 SV=3
172	8070	P26599-2|PTBP1_HUMAN	258.9	26	13	13	Oxidation (M); Acetylation (Protein N-term)	59037	Isoform 2 of Polypyrimidine tract-binding protein 1 OS=Homo sapiens GN=PTBP1
140	8032	Q9Y520-2|PRC2C_HUMAN	215.22	5	13	13		291091	Isoform 2 of Protein PRRC2C OS=Homo sapiens GN=PRRC2C
61	8060	Q92734-2|TFG_HUMAN	305.82	39	15	13	Oxidation (M); Acetylation (Protein N-term); Deamidation (NQ); Methylation; Ethylation	43020	Isoform 2 of Protein TFG OS=Homo sapiens GN=TFG
73	8005	Q15424-2|SAFB1_HUMAN	250.93	23	24	13	Phosphorylation (STY)	95181	Isoform 2 of Scaffold attachment factor B1 OS=Homo sapiens GN=SAFB
172	8071	P26599-3|PTBP1_HUMAN	258.9	26	13	13	Oxidation (M); Acetylation (Protein N-term)	59633	Isoform 3 of Polypyrimidine tract-binding protein 1 OS=Homo sapiens GN=PTBP1
140	1359	Q9Y520-3|PRC2C_HUMAN	215.22	5	13	13		295732	Isoform 3 of Protein PRRC2C OS=Homo sapiens GN=PRRC2C
73	8008	Q15424-3|SAFB1_HUMAN	250.93	21	24	13	Phosphorylation (STY)	102855	Isoform 3 of Scaffold attachment factor B1 OS=Homo sapiens GN=SAFB
140	1363	Q9Y520-4|PRC2C_HUMAN	215.22	5	13	13		308606	Isoform 4 of Protein PRRC2C OS=Homo sapiens GN=PRRC2C
73	8007	Q15424-4|SAFB1_HUMAN	250.93	21	24	13	Phosphorylation (STY)	102768	Isoform 4 of Scaffold attachment factor B1 OS=Homo sapiens GN=SAFB
140	8034	Q9Y520-5|PRC2C_HUMAN	215.22	4	13	13		312635	Isoform 5 of Protein PRRC2C OS=Homo sapiens GN=PRRC2C
107	1571	Q9NZM1-6|MYOF_HUMAN	278.96	12	19	13	Oxidation (M)	233474	Isoform 6 of Myoferlin OS=Homo sapiens GN=MYOF
140	1362	Q9Y520-6|PRC2C_HUMAN	215.22	5	13	13		301570	Isoform 6 of Protein PRRC2C OS=Homo sapiens GN=PRRC2C
140	8036	Q9Y520-7|PRC2C_HUMAN	215.22	4	13	13		317081	Isoform 7 of Protein PRRC2C OS=Homo sapiens GN=PRRC2C
180	8037	Q9P2J5|SYLC_HUMAN	249.86	14	13	13	Oxidation (M); Deamidation (NQ)	134466	Leucine--tRNA ligase cytoplasmic OS=Homo sapiens GN=LARS PE=1 SV=2
107	7982	Q9NZM1|MYOF_HUMAN	278.96	12	19	13	Oxidation (M)	234706	Myoferlin OS=Homo sapiens GN=MYOF PE=1 SV=1
172	8067	P26599|PTBP1_HUMAN	258.9	27	13	13	Oxidation (M); Acetylation (Protein N-term)	57221	Polypyrimidine tract-binding protein 1 OS=Homo sapiens GN=PTBP1 PE=1 SV=1
140	8035	Q9Y520|PRC2C_HUMAN	215.22	4	13	13		316911	Protein PRRC2C OS=Homo sapiens GN=PRRC2C PE=1 SV=4
61	8061	Q92734|TFG_HUMAN	305.82	38	15	13	Oxidation (M); Acetylation (Protein N-term); Deamidation (NQ); Methylation; Ethylation	43448	Protein TFG OS=Homo sapiens GN=TFG PE=1 SV=2
231	8016	Q96PK6|RBM14_HUMAN	223.34	24	13	13	Deamidation (NQ)	69492	RNA-binding protein 14 OS=Homo sapiens GN=RBM14 PE=1 SV=2
73	8006	Q15424|SAFB1_HUMAN	250.93	21	24	13	Phosphorylation (STY)	102642	Scaffold attachment factor B1 OS=Homo sapiens GN=SAFB PE=1 SV=4
136	8022	P49368|TCPG_HUMAN	243.12	32	13	13	Oxidation (M); Acetylation (Protein N-term)	60534	T-complex protein 1 subunit gamma OS=Homo sapiens GN=CCT3 PE=1 SV=4
175	8110	P46779|RL28_HUMAN	195.45	62	13	13	Acetylation (Protein N-term)	15747	60S ribosomal protein L28 OS=Homo sapiens GN=RPL28 PE=1 SV=3
142	990	P62917|RL8_HUMAN	222.7	39	13	13	Oxidation (M)	28025	60S ribosomal protein L8 OS=Homo sapiens GN=RPL8 PE=1 SV=2
121	8136	P32969|RL9_HUMAN	281.81	41	13	13	Oxidation (M); Dehydration; Sodium adduct; Replacement of 2 protons by calcium	21863	60S ribosomal protein L9 OS=Homo sapiens GN=RPL9 PE=1 SV=1
85	748	Q14204|DYHC1_HUMAN	225.65	4	14	14		532412	Cytoplasmic dynein 1 heavy chain 1 OS=Homo sapiens GN=DYNC1H1 PE=1 SV=5
153	8039	P04843|RPN1_HUMAN	261.21	25	14	14		68569	Dolichyl-diphosphooligosaccharide--protein glycosyltransferase subunit 1 OS=Homo sapiens GN=RPN1 PE=1 SV=1
41	84	P16403|H12_HUMAN	278.81	69	29	14	Acetylation (Protein N-term); Michael addition of BHT quinone methide	21365	Histone H1.2 OS=Homo sapiens GN=HIST1H1C PE=1 SV=2
192	8068	P08621-2|RU17_HUMAN	209.86	26	14	14	Deamidation (NQ)	50618	Isoform 2 of U1 small nuclear ribonucleoprotein 70 kDa OS=Homo sapiens GN=SNRNP70
179	8009	Q14764|MVP_HUMAN	227.77	20	14	14	Acetylation (Protein N-term)	99327	Major vault protein OS=Homo sapiens GN=MVP PE=1 SV=4
127	8002	P43243|MATR3_HUMAN	260.08	23	15	14	Oxidation (M)	94623	Matrin-3 OS=Homo sapiens GN=MATR3 PE=1 SV=2
139	8020	Q13435|SF3B2_HUMAN	260.17	23	14	14		100228	Splicing factor 3B subunit 2 OS=Homo sapiens GN=SF3B2 PE=1 SV=2
192	8069	P08621|RU17_HUMAN	209.86	25	14	14	Deamidation (NQ)	51557	U1 small nuclear ribonucleoprotein 70 kDa OS=Homo sapiens GN=SNRNP70 PE=1 SV=2
112	8064	P84098|RL19_HUMAN	182.2	43	15	14		23466	60S ribosomal protein L19 OS=Homo sapiens GN=RPL19 PE=1 SV=1
103	8000	O00571|DDX3X_HUMAN	241.98	22	16	15	Oxidation (M)	73244	ATP-dependent RNA helicase DDX3X OS=Homo sapiens GN=DDX3X PE=1 SV=3
103	1205	O00571-2|DDX3X_HUMAN	241.98	23	16	15	Oxidation (M)	71355	Isoform 2 of ATP-dependent RNA helicase DDX3X OS=Homo sapiens GN=DDX3X
138	8027	Q7KZF4|SND1_HUMAN	265.98	18	15	15	Deamidation (NQ); Pyro-glu from Q	101997	Staphylococcal nuclease domain-containing protein 1 OS=Homo sapiens GN=SND1 PE=1 SV=1
100	8133	P62280|RS11_HUMAN	205.19	48	16	15	4-hydroxynonenal (HNE); Pyro-glu from Q	18431	40S ribosomal protein S11 OS=Homo sapiens GN=RPS11 PE=1 SV=3
105	8048	Q02543|RL18A_HUMAN	232.49	48	15	15	Oxidation (M)	20762	60S ribosomal protein L18a OS=Homo sapiens GN=RPL18A PE=1 SV=2
141	8056	P46778|RL21_HUMAN	225.79	68	15	15	Deamidation (NQ)	18565	60S ribosomal protein L21 OS=Homo sapiens GN=RPL21 PE=1 SV=2
151	8014	O00159-3|MYO1C_HUMAN	260.83	16	16	16	Deamidation (NQ)	119628	Isoform 3 of Unconventional myosin-Ic OS=Homo sapiens GN=MYO1C
151	8015	O00159|MYO1C_HUMAN	260.83	15	16	16	Deamidation (NQ)	121682	Unconventional myosin-Ic OS=Homo sapiens GN=MYO1C PE=1 SV=4
27	57	P08238|HS90B_HUMAN	341.64	36	32	17	Oxidation (M); Deamidation (NQ)	83264	Heat shock protein HSP 90-beta OS=Homo sapiens GN=HSP90AB1 PE=1 SV=4
108	7993	P09874|PARP1_HUMAN	269.7	19	17	17	Acetylation (Protein N-term)	113084	Poly [ADP-ribose] polymerase 1 OS=Homo sapiens GN=PARP1 PE=1 SV=4
111	8058	P40429|RL13A_HUMAN	218.3	50	17	17	Oxidation (M); Acetylation (Protein N-term)	23577	60S ribosomal protein L13a OS=Homo sapiens GN=RPL13A PE=1 SV=2
42	253	P09651|ROA1_HUMAN	310.46	59	26	18	Acetylation (Protein N-term); Dimethylation	38747	Heterogeneous nuclear ribonucleoprotein A1 OS=Homo sapiens GN=HNRNPA1 PE=1 SV=5
49	247	P16401|H15_HUMAN	275.1	66	27	18	Acetylation (Protein N-term); Deamidation (NQ); Michael addition of BHT quinone methide; Mutation	22580	Histone H1.5 OS=Homo sapiens GN=HIST1H1B PE=1 SV=3
42	251	P09651-2|ROA1_HUMAN	310.46	68	26	18	Acetylation (Protein N-term); Dimethylation	34196	Isoform A1-A of Heterogeneous nuclear ribonucleoprotein A1 OS=Homo sapiens GN=HNRNPA1
117	2224	Q15154|PCM1_HUMAN	238.29	8	18	18	Pyro-glu from Q	228531	Pericentriolar material 1 protein OS=Homo sapiens GN=PCM1 PE=1 SV=4
63	7989	P13639|EF2_HUMAN	285.07	22	19	19	Oxidation (M); Deamidation (NQ)	95338	Elongation factor 2 OS=Homo sapiens GN=EEF2 PE=1 SV=4
84	98	P02545|LMNA_HUMAN	269.76	29	21	19	Oxidation (M); Deamidation (NQ); 4-hydroxynonenal (HNE)	74140	Prelamin-A/C OS=Homo sapiens GN=LMNA PE=1 SV=1
89	8	P0C0L4|CO4A_HUMAN	279.39	14	20	20	Carbamidomethylation; Carbamidomethylation (DHKE X@N-term)	192784	Complement C4-A OS=Homo sapiens GN=C4A PE=1 SV=2
97	1129	P78527|PRKDC_HUMAN	234.54	5	20	20		469093	DNA-dependent protein kinase catalytic subunit OS=Homo sapiens GN=PRKDC PE=1 SV=3
89	6	P0C0L4-2|CO4A_HUMAN	279.39	14	20	20	Carbamidomethylation; Carbamidomethylation (DHKE X@N-term)	187702	Isoform 2 of Complement C4-A OS=Homo sapiens GN=C4A
97	7995	P78527-2|PRKDC_HUMAN	234.54	5	20	20		465505	Isoform 2 of DNA-dependent protein kinase catalytic subunit OS=Homo sapiens GN=PRKDC
58	7984	P46940|IQGA1_HUMAN	295.82	17	24	21	Acetylation (Protein N-term)	189251	Ras GTPase-activating-like protein IQGAP1 OS=Homo sapiens GN=IQGAP1 PE=1 SV=1
64	8025	P61247|RS3A_HUMAN	306.58	54	21	21	Deamidation (NQ); Hydroxylation; Phosphorylation (STY)	29945	40S ribosomal protein S3a OS=Homo sapiens GN=RPS3A PE=1 SV=2
76	8021	P62701|RS4X_HUMAN	261.52	55	21	21	Deamidation (NQ)	29598	40S ribosomal protein S4 X isoform OS=Homo sapiens GN=RPS4X PE=1 SV=2
102	7988	Q08211|DHX9_HUMAN	272.91	17	22	22		140958	ATP-dependent RNA helicase A OS=Homo sapiens GN=DHX9 PE=1 SV=4
78	8001	Q14152|EIF3A_HUMAN	241.27	14	22	22	Oxidation (M)	166569	Eukaryotic translation initiation factor 3 subunit A OS=Homo sapiens GN=EIF3A PE=1 SV=1
53	8026	P62081|RS7_HUMAN	293.58	73	22	22	Oxidation (M); Deamidation (NQ)	22127	40S ribosomal protein S7 OS=Homo sapiens GN=RPS7 PE=1 SV=1
14	46	P11142|HSP7C_HUMAN	356.84	48	36	23	Oxidation (M); Deamidation (NQ); Hydroxylation; Methyl ester; Pyro-glu from Q; Aminoethylbenzenesulfonylation	70898	Heat shock cognate 71 kDa protein OS=Homo sapiens GN=HSPA8 PE=1 SV=1
52	8004	P46777|RL5_HUMAN	268.29	45	23	23	Oxidation (M); 4-hydroxynonenal (HNE)	34363	60S ribosomal protein L5 OS=Homo sapiens GN=RPL5 PE=1 SV=3
47	7994	P39023|RL3_HUMAN	296.77	51	26	26	Oxidation (M); Deamidation (NQ); Mutation	46109	60S ribosomal protein L3 OS=Homo sapiens GN=RPL3 PE=1 SV=2
46	7986	P36578|RL4_HUMAN	259.83	50	29	28	Oxidation (M); Pyro-glu from Q	47697	60S ribosomal protein L4 OS=Homo sapiens GN=RPL4 PE=1 SV=5
31	7987	Q02878|RL6_HUMAN	318.49	62	28	28	Deamidation (NQ)	32728	60S ribosomal protein L6 OS=Homo sapiens GN=RPL6 PE=1 SV=3
33	7983	Q15233|NONO_HUMAN	342.71	50	35	29	Oxidation (M); Pyro-glu from Q	54232	Non-POU domain-containing octamer-binding protein OS=Homo sapiens GN=NONO PE=1 SV=4
40	7981	P07814|SYEP_HUMAN	317.43	20	33	33		170590	Bifunctional glutamate/proline--tRNA ligase OS=Homo sapiens GN=EPRS PE=1 SV=5
12	7980	Q9P2E9|RRBP1_HUMAN	366.04	37	53	52	Oxidation (M); Biotinylation; Deamidation (NQ); Phosphorylation (STY)	152472	Ribosome-binding protein 1 OS=Homo sapiens GN=RRBP1 PE=1 SV=4
4	7977	O95817|BAG3_HUMAN	423.1	87	57	57	Carbamidomethylation; Oxidation (M); Acetylation (Protein N-term); Deamidation (NQ); Dimethylation; 8 more	61595	BAG family molecular chaperone regulator 3 OS=Homo sapiens GN=BAG3 PE=1 SV=3
3	315	P35580-3|MYH10_HUMAN	490.35	48	122	94	Oxidation (M); Deamidation (NQ); Pyro-glu from Q; Sodium adduct; Diglutamyl; 2 more	231367	Isoform 3 of Myosin-10 OS=Homo sapiens GN=MYH10
3	314	P35580|MYH10_HUMAN	490.35	49	122	94	Oxidation (M); Deamidation (NQ); Pyro-glu from Q; Sodium adduct; Diglutamyl; 2 more	228997	Myosin-10 OS=Homo sapiens GN=MYH10 PE=1 SV=3
