# Supplementary material for: BAG3 promotes tumour cell proliferation by regulating EGFR signal transduction pathways in triple negative breast cancer
Source: Oncotarget. 2018 Feb 28;9(21):15673–90. doi: 10.18632/oncotarget.24590 (PMC5884656; doi:10.18632/oncotarget.24590)
Supplement: Supplementary file 3 [file oncotarget-09-15673-s003.xlsx]

## Sheet: Supplementary Table 2
Block	Name	F532 Total Intensity Con	Average Control	Sdev Con	F532 Total Intensity Bag	Average siBAG3	SdevBag	AverNormalisedsiBAG3	SdevNormalised Bag3
2	AKT (Ab-308)	656921			425855
2	AKT (Ab-308)	646591			392711
2	AKT (Ab-308)	644448			339487
2	AKT (Ab-308)	654669			336007
2	AKT (Ab-308)	614731			306239
2	AKT (Ab-308)	578266	632604	30614.2	296371	349445	50346.4	506695	73002.2
6	AKT (Ab-326)	637642			458774
6	AKT (Ab-326)	665528			443595
6	AKT (Ab-326)	647771			445055
6	AKT (Ab-326)	630159			438546
6	AKT (Ab-326)	649925			392875
6	AKT (Ab-326)	611029	640342	18716.8	441762	436768	22602	633313	32772.8
2	AKT (Ab-473)	469250			223308
2	AKT (Ab-473)	391682			210034
2	AKT (Ab-473)	395829			194311
2	AKT (Ab-473)	370451			193488
2	AKT (Ab-473)	365211			195678
2	AKT (Ab-473)	375800	394704	38426.3	196186	202168	12031.2	293143	17445.3
1	AKT (Phospho-Ser473)	631141			282555
1	AKT (Phospho-Ser473)	658433			320223
1	AKT (Phospho-Ser473)	574600			310552
1	AKT (Phospho-Ser473)	551832			253222
1	AKT (Phospho-Ser473)	632822			264703
1	AKT (Phospho-Ser473)	563095	601987	44192.9	329287	293424	31167.1	425464	45192.3
1	AKT (Phospho-Thr308)	400467			271496
1	AKT (Phospho-Thr308)	384874			254137
1	AKT (Phospho-Thr308)	402502			241681
1	AKT (Phospho-Thr308)	385147			242234
1	AKT (Phospho-Thr308)	375929			245979
1	AKT (Phospho-Thr308)	372038	386826	12456.9	241790	249553	11756.5	361852	17047
4	AKT (Phospho-Tyr326)	478131			306185
4	AKT (Phospho-Tyr326)	428677			270935
4	AKT (Phospho-Tyr326)	392120			304183
4	AKT (Phospho-Tyr326)	391111			344646
4	AKT (Phospho-Tyr326)	393619			267073
4	AKT (Phospho-Tyr326)	437953	420268	34883.3	354216	307873	36181.3	446416	52462.9
7	Beta actin	8308093			6928720
7	Beta actin	8554802			6044711
7	Beta actin	7798596			5422753
7	Beta actin	8205089			5187410
7	Beta actin	8043249			5165679
7	Beta actin	7495954	8.06763e+06	377847	4685007	5572380	798271	8079951	1.15749e+06
5	Catenin beta (Ab-33)	474109			259763
5	Catenin beta (Ab-33)	518879			257799
5	Catenin beta (Ab-33)	452920			247561
5	Catenin beta (Ab-33)	467890			254885
5	Catenin beta (Ab-33)	477882			241099
5	Catenin beta (Ab-33)	523196	485813	28614.4	252849	252326	6940.25	365873	10063.4
3	Catenin beta (Ab-37)	1693745			1336931
3	Catenin beta (Ab-37)	1731703			1379500
3	Catenin beta (Ab-37)	1390743			1121364
3	Catenin beta (Ab-37)	1539359			1066323
3	Catenin beta (Ab-37)	1521716			1026738
3	Catenin beta (Ab-37)	1774185	1.60858e+06	148072	1280850	1201951	149370	1.74283e+06	216587
3	Catenin beta (Ab-41/45)	373256			254608
3	Catenin beta (Ab-41/45)	358119			255629
3	Catenin beta (Ab-41/45)	347571			239089
3	Catenin beta (Ab-41/45)	364969			240934
3	Catenin beta (Ab-41/45)	357824			234476
3	Catenin beta (Ab-41/45)	363517	360876	8613.14	234958	243282	9493.74	352759	13765.9
6	Catenin beta (Ab-489)	431851			213732
6	Catenin beta (Ab-489)	437066			226318
6	Catenin beta (Ab-489)	410112			223378
6	Catenin beta (Ab-489)	434051			212235
6	Catenin beta (Ab-489)	425848			222827
6	Catenin beta (Ab-489)	407156	424347	12748.9	250710	224867	13855.7	326057	20090.7
6	Catenin beta (Ab-654)	677837			440025
6	Catenin beta (Ab-654)	661001			439089
6	Catenin beta (Ab-654)	630052			393007
6	Catenin beta (Ab-654)	678330			419727
6	Catenin beta (Ab-654)	632506			421778
6	Catenin beta (Ab-654)	643310	653839	21720	421397	422504	17097.3	612631	24791.1
2	Catenin beta (Phospho-Ser33)	400002			323138
2	Catenin beta (Phospho-Ser33)	406875			300547
2	Catenin beta (Phospho-Ser33)	397208			277799
2	Catenin beta (Phospho-Ser33)	402449			290408
2	Catenin beta (Phospho-Ser33)	376438			277165
2	Catenin beta (Phospho-Ser33)	353536	389418	20509.8	280055	291519	17934.3	422702	26004.8
2	Catenin beta (Phospho-Ser37)	530851			308459
2	Catenin beta (Phospho-Ser37)	534551			317465
2	Catenin beta (Phospho-Ser37)	504829			283263
2	Catenin beta (Phospho-Ser37)	445989			342718
2	Catenin beta (Phospho-Ser37)	502007			387413
2	Catenin beta (Phospho-Ser37)	497887	502686	31784.5	333918	328873	35415.3	476865	51352.2
1	Catenin beta (Phospho-Thr41/Ser45)	576110			342939
1	Catenin beta (Phospho-Thr41/Ser45)	547970			308577
1	Catenin beta (Phospho-Thr41/Ser45)	524969			288570
1	Catenin beta (Phospho-Thr41/Ser45)	568605			264115
1	Catenin beta (Phospho-Thr41/Ser45)	702097			290789
1	Catenin beta (Phospho-Thr41/Ser45)	610244	588332	62618.1	281168	296026	27131	429238	39339.9
5	Catenin beta (Phospho-Tyr489)	556409			472684
5	Catenin beta (Phospho-Tyr489)	562862			396918
5	Catenin beta (Phospho-Tyr489)	527354			346310
5	Catenin beta (Phospho-Tyr489)	555336			354432
5	Catenin beta (Phospho-Tyr489)	562546			315699
5	Catenin beta (Phospho-Tyr489)	555428	553322	13179.2	337296	370556	56724.7	537307	82250.8
4	Catenin beta (Phospho-Tyr654)	405504			315237
4	Catenin beta (Phospho-Tyr654)	400167			297676
4	Catenin beta (Phospho-Tyr654)	375253			291197
4	Catenin beta (Phospho-Tyr654)	433352			290150
4	Catenin beta (Phospho-Tyr654)	416836			300553
4	Catenin beta (Phospho-Tyr654)	398397	404918	19473	279441	295709	12038.1	428778	17455.3
3	Caveolin-1 (Ab-14)	439636			250723
3	Caveolin-1 (Ab-14)	458674			255399
3	Caveolin-1 (Ab-14)	430525			262319
3	Caveolin-1 (Ab-14)	451117			257666
3	Caveolin-1 (Ab-14)	437133			251594
3	Caveolin-1 (Ab-14)	485279	450394	19861.6	264283	256997	5531.11	372646	8020.12		x
1	Caveolin-1 (Phospho-Tyr14)	625667			294398
1	Caveolin-1 (Phospho-Tyr14)	544037			264664
1	Caveolin-1 (Phospho-Tyr14)	555659			269163
1	Caveolin-1 (Phospho-Tyr14)	612770			258614
1	Caveolin-1 (Phospho-Tyr14)	548163			265575
1	Caveolin-1 (Phospho-Tyr14)	561337	574606	35305.7	277019	271572	12712.9	393780	18433.8
5	CBL (Phospho-Tyr700)	698359			444964
5	CBL (Phospho-Tyr700)	638201			426363
5	CBL (Phospho-Tyr700)	712883			390914
5	CBL (Phospho-Tyr700)	647157			411768
5	CBL (Phospho-Tyr700)	672615			443354
5	CBL (Phospho-Tyr700)	673105	673720	28669.2	446613	427329	22400	619628	32480
5	CBL (Phospho-Tyr774)	607236			438698
5	CBL (Phospho-Tyr774)	524821			406109
5	CBL (Phospho-Tyr774)	570326			370568
5	CBL (Phospho-Tyr774)	543592			386368
5	CBL (Phospho-Tyr774)	598440			309856
5	CBL (Phospho-Tyr774)	529005	562237	35363.7	319422	371837	49893.3	539163	72345.3
6	c-Raf (Ab-296)	755430			401287
6	c-Raf (Ab-296)	631593			422776
6	c-Raf (Ab-296)	584946			397206
6	c-Raf (Ab-296)	574541			396878
6	c-Raf (Ab-296)	597547			384493
6	c-Raf (Ab-296)	596412	623412	67471	360431	393845	20575.9	571075	29835
6	c-Raf (Ab-43)	905687			1035162
6	c-Raf (Ab-43)	795051			659830
6	c-Raf (Ab-43)	736461			570827
6	c-Raf (Ab-43)	720520			544052
6	c-Raf (Ab-43)	741659			498309
6	c-Raf (Ab-43)	880281	796610	79155.9	562202	645064	198248	935342	287460
4	c-Raf (Phospho-Ser296)	570949			448170
4	c-Raf (Phospho-Ser296)	593202			507241
4	c-Raf (Phospho-Ser296)	573588			479788
4	c-Raf (Phospho-Ser296)	616690			530512
4	c-Raf (Phospho-Ser296)	619049			469387
4	c-Raf (Phospho-Ser296)	729274	617125	58619.6	511805	491150	30610.2	712168	44384.8
4	c-Raf (Phospho-Ser43)	431324			311534
4	c-Raf (Phospho-Ser43)	435074			292837
4	c-Raf (Phospho-Ser43)	414369			243037
4	c-Raf (Phospho-Ser43)	428953			270480
4	c-Raf (Phospho-Ser43)	427189			319466
4	c-Raf (Phospho-Ser43)	461822	433122	15716.2	295230	288764	28088.2	418708	40728
4	Dok-2 (Ab-299)	454404			378986
4	Dok-2 (Ab-299)	441164			406444
4	Dok-2 (Ab-299)	486522			375348
4	Dok-2 (Ab-299)	516551			380591
4	Dok-2 (Ab-299)	486343			382244
4	Dok-2 (Ab-299)	459221	474034	27569.4	366830	381740	13286.2	553524	19265
2	Dok-2 (Phospho-Tyr299)	513398			344116
2	Dok-2 (Phospho-Tyr299)	519605			339926
2	Dok-2 (Phospho-Tyr299)	522626			325463
2	Dok-2 (Phospho-Tyr299)	495673			322164
2	Dok-2 (Phospho-Tyr299)	487364			314015
2	Dok-2 (Phospho-Tyr299)	525699	510728	15647.1	345479	331860	13070	481198	18951.5
7	E-cadherin (N-term)	512040			313873
7	E-cadherin (N-term)	506720			341972
7	E-cadherin (N-term)	477168			315399
7	E-cadherin (N-term)	500840			282711
7	E-cadherin (N-term)	511262			295171
7	E-cadherin (N-term)	536243	507379	19109.3	340165	314882	23655.4	456579	34300.3
7	EGF-Like Module-Containing Mucin-Like Receptor 1 (EMR1) (inter)	604550			333414
7	EGF-Like Module-Containing Mucin-Like Receptor 1 (EMR1) (inter)	554618			333852
7	EGF-Like Module-Containing Mucin-Like Receptor 1 (EMR1) (inter)	584909			320868
7	EGF-Like Module-Containing Mucin-Like Receptor 1 (EMR1) (inter)	615301			302573
7	EGF-Like Module-Containing Mucin-Like Receptor 1 (EMR1) (inter)	585560			301485
7	EGF-Like Module-Containing Mucin-Like Receptor 1 (EMR1) (inter)	624243	594864	25219.1	379184	328563	28572.4	476416	41429.9
7	EGF-Like Module-Containing Mucin-Like Receptor 2 (EMR2) (inter)	508891			268886
7	EGF-Like Module-Containing Mucin-Like Receptor 2 (EMR2) (inter)	550155			306830
7	EGF-Like Module-Containing Mucin-Like Receptor 2 (EMR2) (inter)	479331			257755
7	EGF-Like Module-Containing Mucin-Like Receptor 2 (EMR2) (inter)	470474			244565
7	EGF-Like Module-Containing Mucin-Like Receptor 2 (EMR2) (inter)	466401			241646
7	EGF-Like Module-Containing Mucin-Like Receptor 2 (EMR2) (inter)	502101	496226	31436.9	234201	258980	26501	375522	38426.4
7	EGF-Like Module-Containing Mucin-Like Receptor 3 (EMR3) (inter)	10940417			5445434
7	EGF-Like Module-Containing Mucin-Like Receptor 3 (EMR3) (inter)	10906846			7332766
7	EGF-Like Module-Containing Mucin-Like Receptor 3 (EMR3) (inter)	10154231			6750700
7	EGF-Like Module-Containing Mucin-Like Receptor 3 (EMR3) (inter)	10550956			7258805
7	EGF-Like Module-Containing Mucin-Like Receptor 3 (EMR3) (inter)	11075574			7228366
7	EGF-Like Module-Containing Mucin-Like Receptor 3 (EMR3) (inter)	11607212	1.08725e+07	491148	8650676	7.11112e+06	1.03531e+06	1.03111e+07	1.5012e+06
6	EGFR (Ab-1016)	404544			301023
6	EGFR (Ab-1016)	504455			296779
6	EGFR (Ab-1016)	413132			273721
6	EGFR (Ab-1016)	427812			290958
6	EGFR (Ab-1016)	451733			290270
6	EGFR (Ab-1016)	446664	441390	35923.5	299324	292012	9960.86	423418	14443.3
6	EGFR (Ab-1069)	442040			254883
6	EGFR (Ab-1069)	460674			262808
6	EGFR (Ab-1069)	456206			251410
6	EGFR (Ab-1069)	463445			257235
6	EGFR (Ab-1069)	436774			302683
6	EGFR (Ab-1069)	441305	450074	11376.1	277354	267729	19391.2	388207	28117.2
3	EGFR (Ab-1070)	2458423			3933811
3	EGFR (Ab-1070)	2422916			3737393
3	EGFR (Ab-1070)	2503109			3337012
3	EGFR (Ab-1070)	3003204			3539159
3	EGFR (Ab-1070)	2979423			3381660
3	EGFR (Ab-1070)	2969615	2.72278e+06	287572	3567250	3.58271e+06	223662	5.19494e+06	324310
3	EGFR (Ab-1092)	503066			351804
3	EGFR (Ab-1092)	507895			336566
3	EGFR (Ab-1092)	492299			322371
3	EGFR (Ab-1092)	510994			336756
3	EGFR (Ab-1092)	514933			322105
3	EGFR (Ab-1092)	547462	512775	18699.5	340416	335003	11340.3	485754	16443.5
3	EGFR (Ab-1110)	1559295			735691
3	EGFR (Ab-1110)	1524083			955617
3	EGFR (Ab-1110)	1369140			881947
3	EGFR (Ab-1110)	1510486			924073
3	EGFR (Ab-1110)	1444472			885696
3	EGFR (Ab-1110)	1585114	1498765	79559.8	969720	892124	84486	1.29358e+06	122505
3	EGFR (Ab-1172)	496027			377166
3	EGFR (Ab-1172)	555103			397664
3	EGFR (Ab-1172)	470107			362559
3	EGFR (Ab-1172)	484038			371205
3	EGFR (Ab-1172)	482103			362102
3	EGFR (Ab-1172)	520152	501255	31360.7	365828	372754	13474	540493	19537.3
3	EGFR (Ab-1197)	507385			284978
3	EGFR (Ab-1197)	502381			297176
3	EGFR (Ab-1197)	471832			286792
3	EGFR (Ab-1197)	481025			291308
3	EGFR (Ab-1197)	485925			284264
3	EGFR (Ab-1197)	507692	492707	15177.7	302614	291189	7379.09	422224	10699.7
4	EGFR (Ab-678)	454117			263832
4	EGFR (Ab-678)	409131			278472
4	EGFR (Ab-678)	446698			295634
4	EGFR (Ab-678)	466487			255182
4	EGFR (Ab-678)	459762			250633
4	EGFR (Ab-678)	491737	454655	27119	289007	272127	18415.8	394584	26702.9
4	EGFR (Ab-693)	2245475			2085711
4	EGFR (Ab-693)	2294551			1776676
4	EGFR (Ab-693)	2344955			1712305
4	EGFR (Ab-693)	2411648			1747723
4	EGFR (Ab-693)	2388516			1652209
4	EGFR (Ab-693)	2462367	2.35792e+06	79447.6	1684100	1776454	157827	2.57586e+06	228849
3	EGFR (Ab-869)	3086780			2807640
3	EGFR (Ab-869)	3069480			1979539
3	EGFR (Ab-869)	2801872			2510877
3	EGFR (Ab-869)	2873890			2595316
3	EGFR (Ab-869)	2878754			2682768
3	EGFR (Ab-869)	3272373	2.99719e+06	176837	2914137	2.58171e+06	328505	3.74348e+06	476332
1	EGFR (Phospho-Ser1070)	798575			379406
1	EGFR (Phospho-Ser1070)	766873			327323
1	EGFR (Phospho-Ser1070)	715976			308461
1	EGFR (Phospho-Ser1070)	704827			318449
1	EGFR (Phospho-Ser1070)	717663			312632
1	EGFR (Phospho-Ser1070)	680941	730809	43468.5	326940	328868	25879.7	476859	37525.6
2	EGFR (Phospho-Thr678)	419409			271920
2	EGFR (Phospho-Thr678)	444722			245895
2	EGFR (Phospho-Thr678)	411495			241103
2	EGFR (Phospho-Thr678)	422246			236535
2	EGFR (Phospho-Thr678)	421902			235708
2	EGFR (Phospho-Thr678)	418696	423078	11290.4	235207	244395	14088.1	354372	20427.8
4	EGFR (Phospho-Thr693)	554424			409724
4	EGFR (Phospho-Thr693)	587636			400291
4	EGFR (Phospho-Thr693)	573899			396316
4	EGFR (Phospho-Thr693)	579951			389738
4	EGFR (Phospho-Thr693)	589091			370946
4	EGFR (Phospho-Thr693)	587448	578742	13253.5	403473	395081	13598.2	572868	19717.4
4	EGFR (Phospho-Tyr1016)	553001			424042
4	EGFR (Phospho-Tyr1016)	541116			426022
4	EGFR (Phospho-Tyr1016)	539443			411078
4	EGFR (Phospho-Tyr1016)	567199			424147
4	EGFR (Phospho-Tyr1016)	575390			413499
4	EGFR (Phospho-Tyr1016)	587202	560558	19261	441825	423436	10928.7	613981	15846.6
4	EGFR (Phospho-Tyr1069)	456835			380662
4	EGFR (Phospho-Tyr1069)	489607			353643
4	EGFR (Phospho-Tyr1069)	432553			327905
4	EGFR (Phospho-Tyr1069)	444267			337079
4	EGFR (Phospho-Tyr1069)	420945			301689
4	EGFR (Phospho-Tyr1069)	476327	453422	26152.3	313187	335694	28529.9	486757	41368.4
1	EGFR (Phospho-Tyr1092)	793706			362193
1	EGFR (Phospho-Tyr1092)	744862			348280
1	EGFR (Phospho-Tyr1092)	705832			342374
1	EGFR (Phospho-Tyr1092)	676414			339201
1	EGFR (Phospho-Tyr1092)	676536			343734
1	EGFR (Phospho-Tyr1092)	676773	712354	48079.3	333512	344882	9801.79	500079	14212.6
2	EGFR (Phospho-Tyr1110)	2917363			1081198
2	EGFR (Phospho-Tyr1110)	2674548			1147895
2	EGFR (Phospho-Tyr1110)	2790462			1086157
2	EGFR (Phospho-Tyr1110)	2802010			1212488
2	EGFR (Phospho-Tyr1110)	2894696			1298940
2	EGFR (Phospho-Tyr1110)	3061754	2.85681e+06	132460	1541424	1228017	174123	1.78062e+06	252479
2	EGFR (Phospho-Tyr1172)	926441			644794
2	EGFR (Phospho-Tyr1172)	921205			696567
2	EGFR (Phospho-Tyr1172)	934223			630277
2	EGFR (Phospho-Tyr1172)	897683			639175
2	EGFR (Phospho-Tyr1172)	849900			606140
2	EGFR (Phospho-Tyr1172)	823118	892095	45544	598623	635929	34863	922098	50551.4
2	EGFR (Phospho-Tyr1197)	513326			313422
2	EGFR (Phospho-Tyr1197)	490888			328991
2	EGFR (Phospho-Tyr1197)	477545			315287
2	EGFR (Phospho-Tyr1197)	479350			317117
2	EGFR (Phospho-Tyr1197)	465937			320790
2	EGFR (Phospho-Tyr1197)	479647	484449	16215.8	328466	320679	6695.74	464984	9708.82
2	EGFR (Phospho-Tyr869)	918978			714783
2	EGFR (Phospho-Tyr869)	953108			660049
2	EGFR (Phospho-Tyr869)	943708			609273
2	EGFR (Phospho-Tyr869)	970450			660167
2	EGFR (Phospho-Tyr869)	926234			647195
2	EGFR (Phospho-Tyr869)	887194	933279	29194.6	697965	664905	37511	964113	54390.9
1	Empty	245105			208920
1	Empty	283272			209368
1	Empty	258104			212795
1	Empty	259627			205668
1	Empty	262343			184245
1	Empty	253551	260334	12756.1	184662	200943	12971.5	291367	18808.7
1	Empty	248134			170681
1	Empty	235639			176706
1	Empty	237771			172287
1	Empty	229030			181866
1	Empty	232878			199681
1	Empty	226257	234952	7709.19	171411	178772	11070.1	259219	16051.6
7	Empty	270374			161203
7	Empty	250025			155044
7	Empty	257053			165776
7	Empty	255276			154731
7	Empty	262169			161261
7	Empty	266627	260254	7567.77	150576	158098	5582.86	229243	8095.14
7	Empty	270202			161260
7	Empty	257999			150516
7	Empty	285802			162297
7	Empty	276047			151078
7	Empty	258770			165391
7	Empty	263929	268792	10812.4	154158	157450	6333.86	228302	9184.1
7	ERK1/2 (N-term)	931857			626948
7	ERK1/2 (N-term)	884043			540427
7	ERK1/2 (N-term)	769370			460639
7	ERK1/2 (N-term)	845237			485355
7	ERK1/2 (N-term)	879045			531960
7	ERK1/2 (N-term)	983253	882134	73195.3	635688	546836	71812	792912	104127
6	ERK3 (Ab-189)	460674			306037
6	ERK3 (Ab-189)	446870			292595
6	ERK3 (Ab-189)	468194			282209
6	ERK3 (Ab-189)	513839			298718
6	ERK3 (Ab-189)	530818			287833
6	ERK3 (Ab-189)	456433	479471	34327.1	288268	292610	8572.58	424284	12430.2
4	ERK3 (Phospho-Ser189)	419025			341007
4	ERK3 (Phospho-Ser189)	359672			391762
4	ERK3 (Phospho-Ser189)	436613			343828
4	ERK3 (Phospho-Ser189)	437776			251684
4	ERK3 (Phospho-Ser189)	432390			264887
4	ERK3 (Phospho-Ser189)	474199	426612	37579.5	348253	323570	54009.5	469177	78313.8
5	ERK8 (Phospho-Thr175/Tyr177)	438787			329225
5	ERK8 (Phospho-Thr175/Tyr177)	427705			330580
5	ERK8 (Phospho-Thr175/Tyr177)	484258			272992
5	ERK8 (Phospho-Thr175/Tyr177)	422621			271353
5	ERK8 (Phospho-Thr175/Tyr177)	483082			275984
5	ERK8 (Phospho-Thr175/Tyr177)	520597	462842	39076.7	330836	301828	31134.8	437651	45145.5
3	FAK (Ab-397)	363233			240030
3	FAK (Ab-397)	337656			242273
3	FAK (Ab-397)	325210			227652
3	FAK (Ab-397)	329709			223192
3	FAK (Ab-397)	337185			229307
3	FAK (Ab-397)	359030	342004	15594.2	258711	236861	13003.6	343448	18855.2
6	FAK (Ab-407)	366619			239269
6	FAK (Ab-407)	320207			264343
6	FAK (Ab-407)	368829			200636
6	FAK (Ab-407)	394833			202833
6	FAK (Ab-407)	371442			208850
6	FAK (Ab-407)	392251	369030	26834.2	229004	224156	24936.1	325026	36157.3
5	FAK (Ab-576)	462905			264501
5	FAK (Ab-576)	443351			245026
5	FAK (Ab-576)	409932			223544
5	FAK (Ab-576)	419360			229047
5	FAK (Ab-576)	469381			227275
5	FAK (Ab-576)	484008	448156	29212.2	232002	236899	15391.8	343504	22318
3	FAK (Ab-861)	348847			232848
3	FAK (Ab-861)	339334			214151
3	FAK (Ab-861)	339159			222665
3	FAK (Ab-861)	325104			225196
3	FAK (Ab-861)	355679			210712
3	FAK (Ab-861)	419131	354542	33286.6	220880	221075	7918.15	320559	11481.3
6	FAK (Ab-910)	5006727			4107874
6	FAK (Ab-910)	5350613			4663285
6	FAK (Ab-910)	4876019			4480070
6	FAK (Ab-910)	4925277			4225788
6	FAK (Ab-910)	4600489			4441240
6	FAK (Ab-910)	5126613	4.98096e+06	251950	4940444	4.47645e+06	300043	6.49085e+06	435063
3	FAK (Ab-925)	416764			301257
3	FAK (Ab-925)	409201			305854
3	FAK (Ab-925)	396644			294166
3	FAK (Ab-925)	396494			302120
3	FAK (Ab-925)	417596			293803
3	FAK (Ab-925)	419926	409438	10597.3	296416	298936	4875.13	433457	7068.94
5	FAK (Phospho-Ser910)	911654			821295
5	FAK (Phospho-Ser910)	650412			642891
5	FAK (Phospho-Ser910)	633626			533916
5	FAK (Phospho-Ser910)	648282			608405
5	FAK (Phospho-Ser910)	616140			382204
5	FAK (Phospho-Ser910)	915959	729346	143416	431682	570066	158517	826595	229850
4	FAK (Phospho-Tyr397)	569784			363333
4	FAK (Phospho-Tyr397)	557554			360288
4	FAK (Phospho-Tyr397)	566766			340775
4	FAK (Phospho-Tyr397)	587820			328944
4	FAK (Phospho-Tyr397)	581405			320766
4	FAK (Phospho-Tyr397) x	513292	562770	26514.9	334490	341433	17128.1	495077	24835.7
4	FAK (Phospho-Tyr407)	556226			429724
4	FAK (Phospho-Tyr407)	551870			346846
4	FAK (Phospho-Tyr407)	626847			359805
4	FAK (Phospho-Tyr407)	588481			339069
4	FAK (Phospho-Tyr407)	540594			350358
4	FAK (Phospho-Tyr407)	564949	571494	31522.6	347000	362134	33785.4	525094	48988.8
4	FAK (Phospho-Tyr576)	498532			374451
4	FAK (Phospho-Tyr576)	522448			384122
4	FAK (Phospho-Tyr576)	547217			361147
4	FAK (Phospho-Tyr576)	567983			388756
4	FAK (Phospho-Tyr576)	564877			377716
4	FAK (Phospho-Tyr576)	589989	548508	33305.5	371135	376221	9777.66	545521	14177.6
1	FAK (Phospho-Tyr861)	632327			348985
1	FAK (Phospho-Tyr861)	615883			330191
1	FAK (Phospho-Tyr861)	612723			335292
1	FAK (Phospho-Tyr861)	577935			313842
1	FAK (Phospho-Tyr861)	575554			328008
1	FAK (Phospho-Tyr861)	546974	593566	31959.4	457354	352279	52715.3	510804	76437.2
1	FAK (Phospho-Tyr925)	707843			422929
1	FAK (Phospho-Tyr925)	734439			301700
1	FAK (Phospho-Tyr925)	658316			282489
1	FAK (Phospho-Tyr925)	657020			281101
1	FAK (Phospho-Tyr925)	707835			288819
1	FAK (Phospho-Tyr925)	614137	679932	44384.2	297286	312387	54753.9	452962	79393.1
4	Gab1 (Ab-627)	937783			700567
4	Gab1 (Ab-627)	1036917			608824
4	Gab1 (Ab-627)	1040263			504317
4	Gab1 (Ab-627)	1049703			565766
4	Gab1 (Ab-627)	1100279			598341
4	Gab1 (Ab-627)	1125581	1048421	64937.2	725968	617297	83179.7	895081	120611
6	Gab1 (Ab-659)	419337			332393
6	Gab1 (Ab-659)	431984			279493
6	Gab1 (Ab-659)	460581			250151
6	Gab1 (Ab-659)	466046			290637
6	Gab1 (Ab-659)	419507			322902
6	Gab1 (Ab-659)	417775	435872	21931	291130	294451	29869.3	426954	43310.4
2	Gab1 (Phospho-Tyr627)	1066980			572254
2	Gab1 (Phospho-Tyr627)	1106809			586390
2	Gab1 (Phospho-Tyr627)	1071666			506574
2	Gab1 (Phospho-Tyr627)	1180264			552094
2	Gab1 (Phospho-Tyr627)	1222891			604024
2	Gab1 (Phospho-Tyr627)	1174734	1137224	64428.9	663454	580798	52552.6	842158	76201.2
4	Gab1 (Phospho-Tyr659)	346755			218852
4	Gab1 (Phospho-Tyr659)	384225			218125
4	Gab1 (Phospho-Tyr659)	431459			210569
4	Gab1 (Phospho-Tyr659)	420981			214177
4	Gab1 (Phospho-Tyr659)	450482			213955
4	Gab1 (Phospho-Tyr659)	349545	397241	43731.5	213971	214942	3067.41	311665	4447.74
7	GAPDH	340206			251168
7	GAPDH	332205			237940
7	GAPDH	334156			228392
7	GAPDH	330282			219616
7	GAPDH	349484			212444
7	GAPDH	367941	342379	14325.4	234875	230739	13785.8	334572	19989.4
7	GRB2 (Ab-159)	338352			218857
7	GRB2 (Ab-159)	349578			207894
7	GRB2 (Ab-159)	335668			200820
7	GRB2 (Ab-159)	333983			193553
7	GRB2 (Ab-159)	346779			197380
7	GRB2 (Ab-159)	326450	338468	8542.9	182667	200195	12387.1	290283	17961.4
5	GRB2 (Phospho-Ser159)	566801			392027
5	GRB2 (Phospho-Ser159)	577202			383590
5	GRB2 (Phospho-Ser159)	565789			401697
5	GRB2 (Phospho-Ser159)	573717			349983
5	GRB2 (Phospho-Ser159)	579527			371962
5	GRB2 (Phospho-Ser159)	616848	579981	18875.7	363410	377112	19074	546812	27657.3
2	HER2 (Ab-1221/1222)	767812			431780
2	HER2 (Ab-1221/1222)	719214			563946
2	HER2 (Ab-1221/1222)	730683			465481
2	HER2 (Ab-1221/1222)	714775			442416
2	HER2 (Ab-1221/1222)	727725			394695
2	HER2 (Ab-1221/1222)	718026	729706	19628.5	371636	444992	67323	645239	97618.4
2	HER2 (Ab-1248)	564213			386395
2	HER2 (Ab-1248)	542900			368136
2	HER2 (Ab-1248)	541894			306796
2	HER2 (Ab-1248)	534341			297740
2	HER2 (Ab-1248)	600951			291432
2	HER2 (Ab-1248)	643981			256274
2	HER2 (Ab-877)	494594	559777	53452.9	248332	294785	42861.6	427438	62149.3
2	HER2 (Ab-877)	502675			227686
2	HER2 (Ab-877)	473842			205706
2	HER2 (Ab-877)	443048			211695
2	HER2 (Ab-877)	422656			195903
2	HER2 (Ab-877)	442013	463138	32112	188674	212999	21922.6	308849	31787.7
1	HER2 (Phospho-Tyr1221/Tyr1222)	590626			335875
1	HER2 (Phospho-Tyr1221/Tyr1222)	528926			301259
1	HER2 (Phospho-Tyr1221/Tyr1222)	556153			288695
1	HER2 (Phospho-Tyr1221/Tyr1222)	548671			296679
1	HER2 (Phospho-Tyr1221/Tyr1222)	585358			286206
1	HER2 (Phospho-Tyr1221/Tyr1222)	515439	554196	29910.7	294891	300601	18119.8	435871	26273.8
1	HER2 (Phospho-Tyr1248)	2233516			1255277
1	HER2 (Phospho-Tyr1248)	2255884			971904
1	HER2 (Phospho-Tyr1248)	2167801			863272
1	HER2 (Phospho-Tyr1248)	2184059			820372
1	HER2 (Phospho-Tyr1248)	2226348			801734
1	HER2 (Phospho-Tyr1248)	2071141	2.18979e+06	66649.6	780684	915540	179736	1.32753e+06	260617
1	HER2 (Phospho-Tyr877)	523639			327108
1	HER2 (Phospho-Tyr877)	557428			310382
1	HER2 (Phospho-Tyr877)	506536			291997
1	HER2 (Phospho-Tyr877)	454529			275756
1	HER2 (Phospho-Tyr877)	453458			238554
1	HER2 (Phospho-Tyr877)	452662	491375	44559.7	293228	289504	30512.1	419781	44242.6
6	IKK gamma (Ab-85)	874585			676017
6	IKK gamma (Ab-85)	888980			568236
6	IKK gamma (Ab-85)	829966			541497
6	IKK gamma (Ab-85)	877761			554926
6	IKK gamma (Ab-85)	896998			536627
6	IKK gamma (Ab-85)	870941	873205	23291	578943	576041	51492	835259	74663.4
5	IKK gamma (Phospho-Ser85)	442310			296405
5	IKK gamma (Phospho-Ser85)	442423			284888
5	IKK gamma (Phospho-Ser85)	442316			262350
5	IKK gamma (Phospho-Ser85)	452428			261253
5	IKK gamma (Phospho-Ser85)	452890			253219
5	IKK gamma (Phospho-Ser85)	451430	447300	5442.92	272517	271772	16266.6	394069	23586.5
3	IKK-alpha (Ab-23)	714544			521502
3	IKK-alpha (Ab-23)	704493			570081
3	IKK-alpha (Ab-23)	670891			542082
3	IKK-alpha (Ab-23)	698264			552784
3	IKK-alpha (Ab-23)	673416			526666
3	IKK-alpha (Ab-23)	713683	695882	19361	535644	541460	17881.8	785117	25928.6
1	IKK-alpha (Phospho-Thr23)	609276			405923
1	IKK-alpha (Phospho-Thr23)	584192			319143
1	IKK-alpha (Phospho-Thr23)	592510			265588
1	IKK-alpha (Phospho-Thr23)	595831			276453
1	IKK-alpha (Phospho-Thr23)	607856	617225	48197.1	297617	350061	103751	507589	150439
1	IKK-alpha (Phospho-Thr23)	547161			297959
5	IKK-alpha/beta (Ab-180/181)	475864			325239
5	IKK-alpha/beta (Ab-180/181)	492889			310687
5	IKK-alpha/beta (Ab-180/181)	455275			250753
5	IKK-alpha/beta (Ab-180/181)	479003			262043
5	IKK-alpha/beta (Ab-180/181)	483257			264280
5	IKK-alpha/beta (Ab-180/181)	481707	477999	12530.4	276807	281635	29689.7	408371	43050
4	IKK-alpha/beta (Phospho-Ser180/181)	574030			327444
4	IKK-alpha/beta (Phospho-Ser180/181)	487817			322111
4	IKK-alpha/beta (Phospho-Ser180/181)	543443			332367
4	IKK-alpha/beta (Phospho-Ser180/181)	574943			329175
4	IKK-alpha/beta (Phospho-Ser180/181)	582805			366933
4	IKK-alpha/beta (Phospho-Ser180/181)	579780	557136	36788	361310	339890	19144.4	492840	27759.4
5	IKK-beta (Ab-188)	615188			345165
5	IKK-beta (Ab-188)	628779			337258
5	IKK-beta (Ab-188)	593572			335981
5	IKK-beta (Ab-188)	635993			325556
5	IKK-beta (Ab-188)	662124			609354
5	IKK-beta (Ab-188)	761862	649586	59500.6	357481	385132	110358	558442	160019
6	IKK-beta (Ab-199)	2364102			1457103
6	IKK-beta (Ab-199)	2356380			1523668
6	IKK-beta (Ab-199)	2407889			1485748
6	IKK-beta (Ab-199)	2484135			1496916
6	IKK-beta (Ab-199)	2353990			1465118
6	IKK-beta (Ab-199)	2650549	2.43617e+06	116080	1618953	1.50792e+06	59335.3	2.18648e+06	86036.2
4	IKK-beta (Phospho-Tyr188)	603637			458214
4	IKK-beta (Phospho-Tyr188)	639985			462710
4	IKK-beta (Phospho-Tyr188)	576288			548598
4	IKK-beta (Phospho-Tyr188)	637869			396943
4	IKK-beta (Phospho-Tyr188)	679530			483562
4	IKK-beta (Phospho-Tyr188)	662412	633287	37896	437712	464623	50517.3	673704	73250.1
4	IKK-beta (Phospho-Tyr199)	566376			458268
4	IKK-beta (Phospho-Tyr199)	583844			419515
4	IKK-beta (Phospho-Tyr199)	577919			396509
4	IKK-beta (Phospho-Tyr199)	590874			421655
4	IKK-beta (Phospho-Tyr199)	592926			419848
4	IKK-beta (Phospho-Tyr199)	597107	584841	11332.1	453529	428221	23400.8	620920	33931.1
5	IKK-gamma (Ab-31)	5577138			4298244
5	IKK-gamma (Ab-31)	6563123			4642693
5	IKK-gamma (Ab-31)	5700366			3824341
5	IKK-gamma (Ab-31)	5791991			4231856
5	IKK-gamma (Ab-31)	5477276			4103229
5	IKK-gamma (Ab-31)	5791173	5.81684e+06	385886	4048334	4.19145e+06	275569	6.0776e+06	399575
4	IKK-gamma (Phospho-Ser31)	536418			405440
4	IKK-gamma (Phospho-Ser31)	539820			472227
4	IKK-gamma (Phospho-Ser31)	553449			404426
4	IKK-gamma (Phospho-Ser31)	581665			387036
4	IKK-gamma (Phospho-Ser31)	579894			387075
4	IKK-gamma (Phospho-Ser31)	578674	561653	20993.9	480771	422829	42421.6	613102	61511.4
7	IP3KA (C-term)	1162452			573406
7	IP3KA (C-term)	986405			550399
7	IP3KA (C-term)	949459			442086
7	IP3KA (C-term)	919886			456682
7	IP3KA (C-term)	979435			468387
7	IP3KA (C-term)	1123808	1.02024e+06	98834.5	619979	518490	72804	751810	105566
7	IP3KC (inter)	2215159			1945988
7	IP3KC (inter)	2041853			1706357
7	IP3KC (inter)	1849243			1484918
7	IP3KC (inter)	1787224			1501140
7	IP3KC (inter)	1822121			1351826
7	IP3KC (inter)	1812542	1921357	170716	1361755	1558664	228970	2.26006e+06	332006
7	IP6K2 (inter)	462513			229901
7	IP6K2 (inter)	457406			238471
7	IP6K2 (inter)	460962			226672
7	IP6K2 (inter)	459856			223684
7	IP6K2 (inter)	481156			229353
7	IP6K2 (inter)	483917	467635	11694.7	231678	229960	5019.16	333442	7277.78
7	IP6K3 (inter)	2289113			1334883
7	IP6K3 (inter)	2315321			1298025
7	IP6K3 (inter)	2194103			1150836
7	IP6K3 (inter)	2394338			1466308
7	IP6K3 (inter)	2416184			1161360
7	IP6K3 (inter)	2341325	2325064	79880.3	1189320	1.26679e+06	123274	1.83684e+06	178747
3	JAK1 (Ab-1022)	480870			420824
3	JAK1 (Ab-1022)	504864			423936
3	JAK1 (Ab-1022)	482131			415651
3	JAK1 (Ab-1022)	486487			422347
3	JAK1 (Ab-1022)	502183			396360
3	JAK1 (Ab-1022)	547778	500719	25202.9	389401	411420	14792.1	596559	21448.5
1	JAK1 (Phospho-Tyr1022)	661577			359417
1	JAK1 (Phospho-Tyr1022)	586285			316060
1	JAK1 (Phospho-Tyr1022)	563928			274934
1	JAK1 (Phospho-Tyr1022)	673398			397809
1	JAK1 (Phospho-Tyr1022)	566423			246070
1	JAK1 (Phospho-Tyr1022)	526949	596427	58404.7	276081	311728	57686.1	452006	83644.8
3	JAK2 (Ab-1007)	659194			551777
3	JAK2 (Ab-1007)	650149			515867
3	JAK2 (Ab-1007)	629118			490168
3	JAK2 (Ab-1007)	612866			490499
3	JAK2 (Ab-1007)	618104			470406
3	JAK2 (Ab-1007)	652546	636996	19538.6	516775	505915	28519.5	733577	41353.3
3	JAK2 (Ab-221)	557070			417637
3	JAK2 (Ab-221)	524235			383247
3	JAK2 (Ab-221)	487945			352108
3	JAK2 (Ab-221)	484171			362345
3	JAK2 (Ab-221)	486380			355439
3	JAK2 (Ab-221)	506339	507690	28674.3	354167	370824	25620.8	537695	37150.1
1	JAK2 (Phospho-Tyr1007)	499852			317228
1	JAK2 (Phospho-Tyr1007)	489937			301875
1	JAK2 (Phospho-Tyr1007)	450671			303867
1	JAK2 (Phospho-Tyr1007)	471179			275566
1	JAK2 (Phospho-Tyr1007)	434238			255694
1	JAK2 (Phospho-Tyr1007)	478896	470796	24567.8	257084	285219	26100.7	413568	37846
1	JAK2 (Phospho-Tyr221)	734527			325968
1	JAK2 (Phospho-Tyr221)	744172			409211
1	JAK2 (Phospho-Tyr221)	687080			375066
1	JAK2 (Phospho-Tyr221)	898675			250183
1	JAK2 (Phospho-Tyr221)	709394			244897
1	JAK2 (Phospho-Tyr221)	662220	739345	83677.4	332079	322901	65782.6	468206	95384.8
6	JNK1/2/3 (Ab-183/185)	514114			299735
6	JNK1/2/3 (Ab-183/185)	502997			329260
6	JNK1/2/3 (Ab-183/185)	520337			312737
6	JNK1/2/3 (Ab-183/185)	635027			317023
6	JNK1/2/3 (Ab-183/185)	553884			315929
6	JNK1/2/3 (Ab-183/185)	597030	553898	52425.8	289631	310719	14000.6	450543	20300.8
4	JNK1/2/3 (Phospho-Thr183/Tyr185)	2819506			1648134
4	JNK1/2/3 (Phospho-Thr183/Tyr185)	3017387			1694079
4	JNK1/2/3 (Phospho-Thr183/Tyr185)	2736579			1650688
4	JNK1/2/3 (Phospho-Thr183/Tyr185)	2951408			1700898
4	JNK1/2/3 (Phospho-Thr183/Tyr185)	3043396			1731718
4	JNK1/2/3 (Phospho-Thr183/Tyr185)	3190723	2.95983e+06	163224	1880116	1.71761e+06	85727.1	2.49053e+06	124304
7	JNKK (MKK4) (inter)	407033			232355
7	JNKK (MKK4) (inter)	400154			227720
7	JNKK (MKK4) (inter)	412057			224811
7	JNKK (MKK4) (inter)	419501			237275
7	JNKK (MKK4) (inter)	438708			229169
7	JNKK (MKK4) (inter)	465521	423829	24329.1	230810	230357	4270.34	334017	6192
5	MAP3K1/MEKK1 (Phospho-Thr1381)	636605			437054
5	MAP3K1/MEKK1 (Phospho-Thr1381)	660748			402620
5	MAP3K1/MEKK1 (Phospho-Thr1381)	645385			420470
5	MAP3K1/MEKK1 (Phospho-Thr1381)	657254			392349
5	MAP3K1/MEKK1 (Phospho-Thr1381)	669940			416035
5	MAP3K1/MEKK1 (Phospho-Thr1381)	643272	652201	12511.4	384323	408808	19466.8	592772	28226.8
3	MEK1 (Ab-217)	382725			249811
3	MEK1 (Ab-217)	359801			259066
3	MEK1 (Ab-217)	354353			248605
3	MEK1 (Ab-217)	369443			328414
3	MEK1 (Ab-217)	373663			305228
3	MEK1 (Ab-217)	392917	372150	14296.5	275165	277715	32581.2	402687	47242.7
3	MEK1 (Ab-221)	425971			264116
3	MEK1 (Ab-221)	421281			269273
3	MEK1 (Ab-221)	398577			265281
3	MEK1 (Ab-221)	409890			263029
3	MEK1 (Ab-221)	478912			252055
3	MEK1 (Ab-221)	430587	427536		257247	261834	6172.93	379659	8950.75
6	MEK1 (Ab286)	2135978
6	MEK1 (Ab286)	2259155			1413133
6	MEK1 (Ab286)	2107874			1321176
6	MEK1 (Ab286)	2093988			1439654
6	MEK1 (Ab286)	1539578			1782864
6	MEK1 (Ab286)	2062023	2.0331e+06	251151	1477584	1.48688e+06	175228	2.15598e+06	254081
4	MEK1 (Ab-291)	465234			362041
4	MEK1 (Ab-291)	480384			329524
4	MEK1 (Ab-291)	542516			327849
4	MEK1 (Ab-291)	479755			323848
4	MEK1 (Ab-291)	490174	753348	641672	331179	525338	466707	761739	676726
6	MEK1 (Ab-298)	2731677			1977436
6	MEK1 (Ab-298)	2203935			1698087
6	MEK1 (Ab-298)	1888477			1385170
6	MEK1 (Ab-298)	1913128			1470421
6	MEK1 (Ab-298)	1904676			1307905
6	MEK1 (Ab-298)	1796055	2.07299e+06	350896	1306335	1.52423e+06	265379	2.21013e+06	384799
2	MEK1 (Phospho-Ser217)	426049			310526
2	MEK1 (Phospho-Ser217)	502647			314056
2	MEK1 (Phospho-Ser217)	557017			282432
2	MEK1 (Phospho-Ser217)	592701			386152
2	MEK1 (Phospho-Ser217)	538397			260220
2	MEK1 (Phospho-Ser217)	515450	522044	56776.2	353663	317842	46024.8	460870	66736
1	MEK1 (Phospho-Ser221)	562543			322021
1	MEK1 (Phospho-Ser221)	606907			292495
1	MEK1 (Phospho-Ser221)	532829			269385
1	MEK1 (Phospho-Ser221)	629090			275565
1	MEK1 (Phospho-Ser221)	541758			252128
1	MEK1 (Phospho-Ser221)	522806	565989	42940.4	253728	277554	26402.3	402453	38283.3
4	MEK1 (Phospho-Ser298)	419621			302369
4	MEK1 (Phospho-Ser298)	422959			260554
4	MEK1 (Phospho-Ser298)	421913			270271
4	MEK1 (Phospho-Ser298)	417424			296576
4	MEK1 (Phospho-Ser298)	431582			341618
4	MEK1 (Phospho-Ser298)	440500	425666	8728.48	302061	295575	28551.5	428584	41399.7
4	MEK1 (Phospho-Thr286)	662930			437597
4	MEK1 (Phospho-Thr286)	912211			581385
4	MEK1 (Phospho-Thr286)	624619			472079
4	MEK1 (Phospho-Thr286)	674179			559517
4	MEK1 (Phospho-Thr286)	690452			420198
4	MEK1 (Phospho-Thr286)	923181	747929	133323	450885	486944	67227	706068	97479.1
2	MEK1 (Phospho-Thr291)	547920			621543
2	MEK1 (Phospho-Thr291)	545073			390056
2	MEK1 (Phospho-Thr291)	545038			363307
2	MEK1 (Phospho-Thr291)	557044			349705
2	MEK1 (Phospho-Thr291)	551834			342956
2	MEK1 (Phospho-Thr291)	533508	546736	7928.12	348714	402714	108532	583935	157372
2	MEK2 (Ab-394)	644179			442515
2	MEK2 (Ab-394)	594190			317679
2	MEK2 (Ab-394)	633501			285016
2	MEK2 (Ab-394)	653916			329646
2	MEK2 (Ab-394)	470937			346309
2	MEK2 (Ab-394)	529613	587723	73105.4	293689	335809	56951.1	486923	82579.1
1	MEK2 (Phospho-Thr394)	670991			487252
1	MEK2 (Phospho-Thr394)	670027			489810
1	MEK2 (Phospho-Thr394)	624769			345835
1	MEK2 (Phospho-Thr394)	608335			369672
1	MEK2 (Phospho-Thr394)	592590			390755
1	MEK2 (Phospho-Thr394)	615831	630424	32797.4	394662	412998	61045.4	598847	88515.8
7	MEKKK 1 (inter)	487995			326134
7	MEKKK 1 (inter)	460901			284232
7	MEKKK 1 (inter)	484524			289343
7	MEKKK 1 (inter)	500743			267927
7	MEKKK 1 (inter)	501705			269313
7	MEKKK 1 (inter)	527014	493814	21981.6	276268	285536	21557.1	414027	31257.8
7	MEKKK 4 (inter)	445746			278677
7	MEKKK 4 (inter)	438541			233443
7	MEKKK 4 (inter)	464704			280567
7	MEKKK 4 (inter)	448519			222375
7	MEKKK 4 (inter)	511483			229919
7	MEKKK 4 (inter)	521125	471686	35735	226189	245195	26928.3	355533	39046
3	MKK3 (Ab-189)	378019			303502
3	MKK3 (Ab-189)	370967			304556
3	MKK3 (Ab-189)	363899			306450
3	MKK3 (Ab-189)	385758			301365
3	MKK3 (Ab-189)	370489	398376	60594.6	290853	288819	31171	418788	45197.9
3	MKK3 (Ab-189)	382329			292355
1	MKK3 (Phospho-Ser189	537521			258705
1	MKK3 (Phospho-Ser189	569866			228611
1	MKK3 (Phospho-Ser189	532037			253690
1	MKK3 (Phospho-Ser189	519739			299729
1	MKK3 (Phospho-Ser189	568328			253665
1	MKK3 (Phospho-Ser189	569589	549513	22392	222886	252881	27271.4	366677	39543.6
6	MKK3/MAP2K3 (Ab-222)	457742			298171
6	MKK3/MAP2K3 (Ab-222)	460328			312792
6	MKK3/MAP2K3 (Ab-222)	446935			257506
6	MKK3/MAP2K3 (Ab-222)	457474			247189
6	MKK3/MAP2K3 (Ab-222)	439070			260478
6	MKK3/MAP2K3 (Ab-222)	439526	450179	9600.4	292862	278166	26511.9	403341	38442.3
5	MKK3/MAP2K3 (Phospho-Thr222)	480241			231059
5	MKK3/MAP2K3 (Phospho-Thr222)	472250			251633
5	MKK3/MAP2K3 (Phospho-Thr222)	458518			238799
5	MKK3/MAP2K3 (Phospho-Thr222)	493201			248437
5	MKK3/MAP2K3 (Phospho-Thr222)	492854			255323
5	MKK3/MAP2K3 (Phospho-Thr222)	489953	481170	13798.1	350761	262669	44062.4	380870	63890.5
5	MKK6 (Ab-207)	417923			297618
5	MKK6 (Ab-207)	437352			293451
5	MKK6 (Ab-207)	427866			255569
5	MKK6 (Ab-207)	487405			256567
5	MKK6 (Ab-207)	440918			256443
5	MKK6 (Ab-207)	462594	445676	25325.4	260228	269979	19903.2	391470	28859.6
4	MKK6 (Phospho-Ser207)	643711			624243
4	MKK6 (Phospho-Ser207)	686726			521581
4	MKK6 (Phospho-Ser207)	570408			530857
4	MKK6 (Phospho-Ser207)	588391			526012
4	MKK6 (Phospho-Ser207)	641145			398578
4	MKK6 (Phospho-Ser207)	883272	668942	113014	414054	502554	83862.8	728704	121601
6	MKK7/MAP2K7 (Ab-271)	428910			245211
6	MKK7/MAP2K7 (Ab-271)	428165			251808
6	MKK7/MAP2K7 (Ab-271)	428160			223574
6	MKK7/MAP2K7 (Ab-271)	419023			242774
6	MKK7/MAP2K7 (Ab-271)	420071			235924
6	MKK7/MAP2K7 (Ab-271)	410503	422472	7309.29	257091	242730	11900.2	351959	17255.4
5	MKK7/MAP2K7 (Phospho-Ser271)	519129			329396
5	MKK7/MAP2K7 (Phospho-Ser271)	523897			317877
5	MKK7/MAP2K7 (Phospho-Ser271)	486327			310535
5	MKK7/MAP2K7 (Phospho-Ser271)	512996			314595
5	MKK7/MAP2K7 (Phospho-Ser271)	521953			334860
5	MKK7/MAP2K7 (Phospho-Ser271)	492726	509505	16035.2	1558903	527694	505271	765157	732642
5	MKK7/MAP2K7 (Phospho-Thr275)	585664			411337
5	MKK7/MAP2K7 (Phospho-Thr275)	597905			390111
5	MKK7/MAP2K7 (Phospho-Thr275)	548573			351054
5	MKK7/MAP2K7 (Phospho-Thr275)	539285			368866
5	MKK7/MAP2K7 (Phospho-Thr275)	557152			459870
5	MKK7/MAP2K7 (Phospho-Thr275)	599540	571353	26280.3	397800	396506	37702.5	574934	54668.6
7	NCK2 (C-term)	447109			308409
7	NCK2 (C-term)	471798			252030
7	NCK2 (C-term)	463531			250044
7	NCK2 (C-term)	441956			259442
7	NCK2 (C-term)	481121			250390
7	NCK2 (C-term)	519105	470770	27881.8	383971	284048	53847.6	411869	78079
7	NCKX6 (inter)	646848			485323
7	NCKX6 (inter)	654934			445668
7	NCKX6 (inter)	672511			411096
7	NCKX6 (inter)	677561			406535
7	NCKX6 (inter)	642736			418083
7	NCKX6 (inter)	789549	680690	55092.9	423941	431774	29576.8	626073	42886.3
7	Negative control	455134			270171
7	Negative control	440759			278508
7	Negative control	438751			300045
7	Negative control	458418			287576
7	Negative control	440049			272094
7	Negative control	445648	446460	8389.55	297448	284307	12756.7	412245	18497.2
7	Negative control	460146			286398
7	Negative control	434231			273678
7	Negative control	444438			280046
7	Negative control	442197			272985
7	Negative control	453648			304206
7	Negative control	461496	449359	447910	256880	279032	15779.5	404597	22880.2
3	p44/42 MAP Kinase (Ab-202)	404771			237232
3	p44/42 MAP Kinase (Ab-202)	395288			233033
3	p44/42 MAP Kinase (Ab-202)	441076			230957
3	p44/42 MAP Kinase (Ab-202)	405752			246842
3	p44/42 MAP Kinase (Ab-202)	393963			226076
3	p44/42 MAP Kinase (Ab-202)	420966	410303	17913.3	235435	234929	7003.24	340647	10154.7
3	p44/42 MAP Kinase (Ab-204)	378610			188370
3	p44/42 MAP Kinase (Ab-204)	396694			191685
3	p44/42 MAP Kinase (Ab-204)	393785			181401
3	p44/42 MAP Kinase (Ab-204)	398101			169937
3	p44/42 MAP Kinase (Ab-204)	394547			177900
3	p44/42 MAP Kinase (Ab-204)	459615	403559	406931	188724	183003	8200.48	265354	11890.7
2	p44/42 MAP Kinase (Phospho-Thr202)	456678			420675
2	p44/42 MAP Kinase (Phospho-Thr202)	491754			390055
2	p44/42 MAP Kinase (Phospho-Thr202)	484910			386486
2	p44/42 MAP Kinase (Phospho-Thr202)	454441			362636
2	p44/42 MAP Kinase (Phospho-Thr202)	432189			351527
2	p44/42 MAP Kinase (Phospho-Thr202)	493886	468976	24936	353084	377410	26810.8	547245	38875.6
2	p44/42 MAP Kinase (Phospho-Tyr204)	1618038			691041
2	p44/42 MAP Kinase (Phospho-Tyr204)	1590494			793109
2	p44/42 MAP Kinase (Phospho-Tyr204)	1421027			747338
2	p44/42 MAP Kinase (Phospho-Tyr204)	1812901			779542
2	p44/42 MAP Kinase (Phospho-Tyr204)	1623035			907369
2	p44/42 MAP Kinase (Phospho-Tyr204)	1521361	1.59781e+06	1.03339e+06	790510	784818	71199.2	1.13799e+06	103239
6	PAK1 (Ab-204)	445768			246987
6	PAK1 (Ab-204)	519126			254087
6	PAK1 (Ab-204)	436594			227237
6	PAK1 (Ab-204)	423223			223735
6	PAK1 (Ab-204)	420475			239556
6	PAK1 (Ab-204)	416682	443645	1020727	222420	235670	13202.1	341722	19143.1
6	PAK1 (Ab-212)	450248			366859
6	PAK1 (Ab-212)	424926			312381
6	PAK1 (Ab-212)	436847			322887
6	PAK1 (Ab-212)	437127			318296
6	PAK1 (Ab-212)	488169			284981
6	PAK1 (Ab-212)	515968	458881	451263	299788	317532	27797	460421	40305.6
5	PAK1 (Phospho-Ser204)	523362			376458
5	PAK1 (Phospho-Ser204)	542373			390628
5	PAK1 (Phospho-Ser204)	500123			351578
5	PAK1 (Phospho-Ser204)	528533			378768
5	PAK1 (Phospho-Ser204)	526368			368768
5	PAK1 (Phospho-Ser204)	556770	529588	494234	369981	372697	12971.9	540410	18809.2
4	PAK1 (Phospho-Thr212)	553646			419864
4	PAK1 (Phospho-Thr212)	675078			398511
4	PAK1 (Phospho-Thr212)	570541			383658
4	PAK1 (Phospho-Thr212)	594437			390273
4	PAK1 (Phospho-Thr212)	571701			383805
4	PAK1 (Phospho-Thr212)	589540	592490	561039	375331	391907	15724.7	568265	22800.8
6	PAK1/2 (Ab-199)	633090			401809
6	PAK1/2 (Ab-199)	682783			443519
6	PAK1/2 (Ab-199)	672737			425067
6	PAK1/2 (Ab-199)	699776			401104
6	PAK1/2 (Ab-199)	656421			433242
6	PAK1/2 (Ab-199)	670628	669239	630865	439257	424000	18531	614800	26869.9
5	PAK1/2 (Phospho-Ser199)	418254			277409
5	PAK1/2 (Phospho-Ser199)	443331			279538
5	PAK1/2 (Phospho-Ser199)	416554			247193
5	PAK1/2 (Phospho-Ser199)	425448			254425
5	PAK1/2 (Phospho-Ser199)	408819			262105
5	PAK1/2 (Phospho-Ser199)	429266	423612	546426	281765	267072	14546	387255	21091.7
6	PAK1/2/3 (Ab-423/402/421)	4643623			4056559
6	PAK1/2/3 (Ab-423/402/421)	4693589			4493773
6	PAK1/2/3 (Ab-423/402/421)	4664157			3971817
6	PAK1/2/3 (Ab-423/402/421)	5105230			4023689
6	PAK1/2/3 (Ab-423/402/421)	5192456			3745624
6	PAK1/2/3 (Ab-423/402/421)	5433370	4.9554e+06	2.68951e+06	3822512	4.019e+06	261691	5.82754e+06	379452
4	PAK1/2/3 (Phospho-Thr423/402/421)	464015			366773
4	PAK1/2/3 (Phospho-Thr423/402/421)	473212			324327
4	PAK1/2/3 (Phospho-Thr423/402/421)	472958			385639
4	PAK1/2/3 (Phospho-Thr423/402/421)	495524			426944
4	PAK1/2/3 (Phospho-Thr423/402/421)	469713			325010
4	PAK1/2/3 (Phospho-Thr423/402/421)	513068	481415	2.71841e+06	381508	368367	39304.4	534132	56991.3
3	Paxillin (Ab-118)	305324			201413
3	Paxillin (Ab-118)	317693			194827
3	Paxillin (Ab-118)	327584			223476
3	Paxillin (Ab-118)	334423			192939
3	Paxillin (Ab-118)	328210			187875
3	Paxillin (Ab-118)	369674	330485	405950	193975	199084	12712.4	288672	18432.9
3	Paxillin (Ab-31)	958367			792621
3	Paxillin (Ab-31)	1015081			789664
3	Paxillin (Ab-31)	920451			710142
3	Paxillin (Ab-31)	922850			731524
3	Paxillin (Ab-31)	935062			728708
3	Paxillin (Ab-31)	974101	954319	36353.6	762465	752521	34323.2	1.09115e+06	49768.6
1	Paxillin (Phospho-Tyr118)	514509			282642
1	Paxillin (Phospho-Tyr118)	479257			286451
1	Paxillin (Phospho-Tyr118)	443963			252767
1	Paxillin (Phospho-Tyr118)	449095			248770
1	Paxillin (Phospho-Tyr118)	444569			248263
1	Paxillin (Phospho-Tyr118)	432173	460594	30752.3	251591	261747	17781.4	379534	25783.1
2	Paxillin (Phospho-Tyr31)	436970			296163
2	Paxillin (Phospho-Tyr31)	472661			292978
2	Paxillin (Phospho-Tyr31)	457230			268147
2	Paxillin (Phospho-Tyr31)	426434			286688
2	Paxillin (Phospho-Tyr31)	451362			254867
2	Paxillin (Phospho-Tyr31)	416966	443604	20681.2	407991	301139	54675.6	436652	79279.6
2	PDK1 (Ab-241)	3207870			2983389
2	PDK1 (Ab-241)	2978060			2876929
2	PDK1 (Ab-241)	3187793			2285005
2	PDK1 (Ab-241)	3145117			2253747
2	PDK1 (Ab-241)	3118270			2190588
2	PDK1 (Ab-241)	3120035	3.12619e+06	81077.6	2302992	2.48211e+06	350779	3.59906e+06	508630
1	PDK1 (Phospho-Ser241)	840446			527220
1	PDK1 (Phospho-Ser241)	1181798			626703									f
1	PDK1 (Phospho-Ser241)	761126			476590
1	PDK1 (Phospho-Ser241)	765573			477179
1	PDK1 (Phospho-Ser241)	792457			446600
1	PDK1 (Phospho-Ser241)	785411	854468	162832	492300	507765	63894.4	736260	92646.8
5	PI3-kinase p85-alpha (Phospho-Tyr607)	436074			319296
5	PI3-kinase p85-alpha (Phospho-Tyr607)	436249			286131
5	PI3-kinase p85-alpha (Phospho-Tyr607)	416564			240031
5	PI3-kinase p85-alpha (Phospho-Tyr607)	438018			264882
5	PI3-kinase p85-alpha (Phospho-Tyr607)	408341			258437
5	PI3-kinase p85-alpha (Phospho-Tyr607)	403985	423205	15424.9	261174	271658	27603.4	393905	40024.9
6	PI3-kinase p85-subunit alpha/gamma (Ab-467/199)	527745			313737
6	PI3-kinase p85-subunit alpha/gamma (Ab-467/199)	601225			397693
6	PI3-kinase p85-subunit alpha/gamma (Ab-467/199)	534504			418203
6	PI3-kinase p85-subunit alpha/gamma (Ab-467/199)	546804			346862
6	PI3-kinase p85-subunit alpha/gamma (Ab-467/199)	527237			284842
6	PI3-kinase p85-subunit alpha/gamma (Ab-467/199)	556540	549009	28016.6	314007	345891	52327.6	501541	75875
5	PI3-kinase p85-subunit alpha/gamma (Phospho-Tyr467/Tyr199)	579538			294134
5	PI3-kinase p85-subunit alpha/gamma (Phospho-Tyr467/Tyr199)	591741			313116
5	PI3-kinase p85-subunit alpha/gamma (Phospho-Tyr467/Tyr199)	556917			353168
5	PI3-kinase p85-subunit alpha/gamma (Phospho-Tyr467/Tyr199)	588363			385769
5	PI3-kinase p85-subunit alpha/gamma (Phospho-Tyr467/Tyr199)	595756			343275
5	PI3-kinase p85-subunit alpha/gamma (Phospho-Tyr467/Tyr199)	609344	586943	17668.6	356310	340962	32759.2	494395	47500.8
7	PIP5K (inter)	507805			296272
7	PIP5K (inter)	499219			299940
7	PIP5K (inter)	490706			278154
7	PIP5K (inter)	500172			283944
7	PIP5K (inter)	512545			287179
7	PIP5K (inter)	512763	503868	8699.69	269455	285824	11318.7	414445	16412.1
6	PKC pan activation site	502951			365832
6	PKC pan activation site	540188			356544
6	PKC pan activation site	487057			323774
6	PKC pan activation site	525016			361528
6	PKC pan activation site	499388			340232
6	PKC pan activation site	481168	505961	22622.6	314641	343758	21100.3	498450	30595.4
4	PKC pan activation site (Phospho)	443739			269297
4	PKC pan activation site (Phospho)	414514			274735
4	PKC pan activation site (Phospho)	418854			265094
4	PKC pan activation site (Phospho)	441663			288840
4	PKC pan activation site (Phospho)	460943			256928
4	PKC pan activation site (Phospho)	449315	438171	17993.1	310243	277523	19249.7	402408	27912
7	PLCG1 (Ab-771)	438697			284660
7	PLCG1 (Ab-771)	553500			359384
7	PLCG1 (Ab-771)	506339			264550
7	PLCG1 (Ab-771)	434661			377250
7	PLCG1 (Ab-771)	457198			398902
7	PLCG1 (Ab-771)	425354	469292	50350.1	554342	373181	103271	541113	149743
7	PLCG1 (Ab-783)	537614			309739
7	PLCG1 (Ab-783)	506694			296474
7	PLCG1 (Ab-783)	506586			292366
7	PLCG1 (Ab-783)	541927			254685
7	PLCG1 (Ab-783)	584728			324926			0
7	PLCG1 (Ab-783)	626349	550650	46928.5	354656	305474	33608.9	442938	48732.9
5	PLCG1 (Phospho-Tyr1253)	626572			351748
5	PLCG1 (Phospho-Tyr1253)	634208			372146
5	PLCG1 (Phospho-Tyr1253)	643713			343190
5	PLCG1 (Phospho-Tyr1253)	669980			345950
5	PLCG1 (Phospho-Tyr1253)	652658			1003226
5	PLCG1 (Phospho-Tyr1253)	720887	658003	34306.6	357131	462232	265230	670236	384584
5	PLCG1 (Phospho-Tyr771)	512331			354549
5	PLCG1 (Phospho-Tyr771)	516288			369894
5	PLCG1 (Phospho-Tyr771)	500734			345095
5	PLCG1 (Phospho-Tyr771)	522036			334741
5	PLCG1 (Phospho-Tyr771)	513668			327520
5	PLCG1 (Phospho-Tyr771)	520817	514312	7675.69	339670	345245	15164.1	500605	21988
5	PLCG1 (Phospho-Tyr783)	793167			412059
5	PLCG1 (Phospho-Tyr783)	774853			380220
5	PLCG1 (Phospho-Tyr783)	836171			363618
5	PLCG1 (Phospho-Tyr783)	739094			370239
5	PLCG1 (Phospho-Tyr783)	738886			381893
5	PLCG1 (Phospho-Tyr783)	789752	778654	36886.1	398104	384356	17938.7	557315	26011.2
7	PLCG2 (Ab-1217)	790053			409845
7	PLCG2 (Ab-1217)	749109			389623
7	PLCG2 (Ab-1217)	746462			419143
7	PLCG2 (Ab-1217)	827646			398256
7	PLCG2 (Ab-1217)	885060			417674
7	PLCG2 (Ab-1217)	1069384	844619	121801	534322	428144	53247.4	620809	77208.7
7	PLCG2 (Ab-753)	690559			577444
7	PLCG2 (Ab-753)	722135			492727
7	PLCG2 (Ab-753)	671243			459740
7	PLCG2 (Ab-753)	705934			477642
7	PLCG2 (Ab-753)	753326			550185
7	PLCG2 (Ab-753)	728836	712006	29160.4	506146	510647	44827.1	740439	64999.3
5	PLCG2 (Phospho-Tyr1217)	428274			282247
5	PLCG2 (Phospho-Tyr1217)	442879			276754
5	PLCG2 (Phospho-Tyr1217)	463347			262237
5	PLCG2 (Phospho-Tyr1217)	461899			277610
5	PLCG2 (Phospho-Tyr1217)	458226			289910
5	PLCG2 (Phospho-Tyr1217)	476576	455200	17053.8	264812	275595	10481.2	399613	15197.8
5	PLCG2 (Phospho-Tyr753)	676950			405706
5	PLCG2 (Phospho-Tyr753)	596256			410517
5	PLCG2 (Phospho-Tyr753)	591530			344390
5	PLCG2 (Phospho-Tyr753)	614374			369726
5	PLCG2 (Phospho-Tyr753)	612219			372451
5	PLCG2 (Phospho-Tyr753)	648035	623227	32964.5	374971	379627	24686.7	550459	35795.7
1	Positive Marker	1947252			2231050			0
1	Positive Marker	1840914			2184267
1	Positive Marker	1705678			2002261
1	Positive Marker	1762915			2068602
1	Positive Marker	1702918			2135180
1	Positive Marker	1743984	1.78394e+06	94493.3	1914637	2.08933e+06	118092	3.02953e+06	171233
7	Positive Marker	3125113			3578005
7	Positive Marker	3311155			3571457
7	Positive Marker	3266502			3334598
7	Positive Marker	3305042			3258558
7	Positive Marker	3398935			3025078
7	Positive Marker	3360960	3.29462e+06	95066.2	3014683	3.29706e+06	249330	4.78074e+06	361528
3	Rac1/cdc42 (Ab-71)	590294			363808
3	Rac1/cdc42 (Ab-71)	644030			370042
3	Rac1/cdc42 (Ab-71)	615823			322017
3	Rac1/cdc42 (Ab-71)	636808			353857
3	Rac1/cdc42 (Ab-71)	601540			367189
3	Rac1/cdc42 (Ab-71)	657440	624322	26039.4	387278	360698	21856.9	523013	31692.6
2	Rac1/cdc42 (Phospho-Ser71)	475557			357738
2	Rac1/cdc42 (Phospho-Ser71)	377114			325315
2	Rac1/cdc42 (Phospho-Ser71)	487507			267702
2	Rac1/cdc42 (Phospho-Ser71)	433185			272896
2	Rac1/cdc42 (Phospho-Ser71)	475586			265728
2	Rac1/cdc42 (Phospho-Ser71)	477406			274616
2	Raf1 (Ab-259)	681331	488688	102899	367345	295600	41609.5	428620	60333.8
2	Raf1 (Ab-259)	489418			336978
2	Raf1 (Ab-259)	496254			275971
2	Raf1 (Ab-259)	502353			269580
2	Raf1 (Ab-259)	516609			318946
2	Raf1 (Ab-259)	496790	530459	74474.3	273179	307000	40471.8	445150	58684.1
6	Raf1 (Ab-289)	808131			504697
6	Raf1 (Ab-289)	822827			392347
6	Raf1 (Ab-289)	752359			315627
6	Raf1 (Ab-289)	667750			357824
6	Raf1 (Ab-289)	650971			377466
6	Raf1 (Ab-289)	522357	704066	113509	433469	396905	65556.3	575512	95056.6
3	Raf1 (Ab-338)	428981			309814
3	Raf1 (Ab-338)	426130			313086
3	Raf1 (Ab-338)	403342			306365
3	Raf1 (Ab-338)	428709			283508
3	Raf1 (Ab-338)	428846			302302
3	Raf1 (Ab-338)	429717	424288	10333.9	293241	301386	11131.2	437010	16140.2
6	Raf1 (Ab-341)	602415			468600
6	Raf1 (Ab-341)	640116			405701
6	Raf1 (Ab-341)	712297			429538
6	Raf1 (Ab-341)	644659			433161
6	Raf1 (Ab-341)	681591			465757
6	Raf1 (Ab-341)	689827	661818	40044.3	450212	442162	24042.8	641134	34862.1
6	Raf1 (Ab-621)	418419			335736
6	Raf1 (Ab-621)	405530			356321
6	Raf1 (Ab-621)	402858			311393
6	Raf1 (Ab-621)	402562			268962
6	Raf1 (Ab-621)	430866			300040
6	Raf1 (Ab-621)	428367	414767	12911.9	283646	309350	32512.2	448557	47142.8
1	Raf1 (Phospho-Ser259)	690780			461478
1	Raf1 (Phospho-Ser259)	603950			274856
1	Raf1 (Phospho-Ser259)	468153			356677
1	Raf1 (Phospho-Ser259)	521203			338689
1	Raf1 (Phospho-Ser259)	520323			271450
1	Raf1 (Phospho-Ser259)	524425	554806	79566.4	368429	345263	70173.5	500632	101752
2	Raf1 (Phospho-Ser338)	547860			383389
2	Raf1 (Phospho-Ser338)	443069			277159
2	Raf1 (Phospho-Ser338)	449842			250316
2	Raf1 (Phospho-Ser338)	544146			249861
2	Raf1 (Phospho-Ser338)	424471			359734
2	Raf1 (Phospho-Ser338)	514196	487264	54643.1	311758	305370	56553.1	442786	82002
4	Raf1 (Phospho-Tyr341)	395512			286446
4	Raf1 (Phospho-Tyr341)	403633			311512
4	Raf1 (Phospho-Tyr341)	403353			277378
4	Raf1 (Phospho-Tyr341)	417800			291205
4	Raf1 (Phospho-Tyr341)	408330			285654
4	Raf1 (Phospho-Tyr341)	385750	402396	10949.2	279628	288637	12259.6	418524	17776.4
4	Raf1(Phospho-Ser621)	370995			280986
4	Raf1(Phospho-Ser621)	403384			266972
4	Raf1(Phospho-Ser621)	379234			258237
4	Raf1(Phospho-Ser621)	377973			259296
4	Raf1(Phospho-Ser621)	370457			260599
4	Raf1(Phospho-Ser621)	395171	382869	13449.4	251675	262961	10096.4	381293	14639.8
7	RAS(p21 H and K) (inter)	511736			300503
7	RAS(p21 H and K) (inter)	532229			351283
7	RAS(p21 H and K) (inter)	514912			317615
7	RAS(p21 H and K) (inter)	564741			311833
7	RAS(p21 H and K) (inter)	615082			339013
7	RAS(p21 H and K) (inter)	605394	557349	45185.2	362276	330420	24200.7	479110	35091.1
7	RASE (inter)	542082			363187
7	RASE (inter)	571794			381597
7	RASE (inter)	575868			357459
7	RASE (inter)	529600			337195
7	RASE (inter)	562137			338365
7	RASE (inter)	586623	561351	21626.4	343514	353553	17283.4	512652	25060.9
7	RASF4 (inter)	518133			276249
7	RASF4 (inter)	536237			266834
7	RASF4 (inter)	533545			227826
7	RASF4 (inter)	509336			297820
7	RASF4 (inter)	537400			309588
7	RASF4 (inter)	544199	529808	13232.1	259263	272930	29095.2	395748	42188.1
6	Ras-GRF1 (Ab-916)	757050			470605
6	Ras-GRF1 (Ab-916)	870166			488006
6	Ras-GRF1 (Ab-916)	832592			791350
6	Ras-GRF1 (Ab-916)	865913			429168
6	Ras-GRF1 (Ab-916)	856340			472147
6	Ras-GRF1 (Ab-916)	811705	832294	42961.4	494721	524333	132786	760283	192540
4	Ras-GRF1 (Phospho-Ser916)	411799			223175
4	Ras-GRF1 (Phospho-Ser916)	396503			228071
4	Ras-GRF1 (Phospho-Ser916)	443524			216133
4	Ras-GRF1 (Phospho-Ser916)	446317			235549
4	Ras-GRF1 (Phospho-Ser916)	392186			219626
4	Ras-GRF1 (Phospho-Ser916)	394609	414156	24814.3	219334	223648	7108.91	324290	10307.9
6	Rho/Rac guanine nucleotide exchange factor 2 (Ab-885)	431684			218955
6	Rho/Rac guanine nucleotide exchange factor 2 (Ab-885)	432906			216667
6	Rho/Rac guanine nucleotide exchange factor 2 (Ab-885)	413973			215301
6	Rho/Rac guanine nucleotide exchange factor 2 (Ab-885)	429906			206331
6	Rho/Rac guanine nucleotide exchange factor 2 (Ab-885)	414111			220250
6	Rho/Rac guanine nucleotide exchange factor 2 (Ab-885)	442262	427474	11248.8	223553	216843	5899.21	314422	8553.85
5	Rho/Rac guanine nucleotide exchange factor 2 (Phospho-Ser885)	428681			273664
5	Rho/Rac guanine nucleotide exchange factor 2 (Phospho-Ser885)	435964			272678
5	Rho/Rac guanine nucleotide exchange factor 2 (Phospho-Ser885)	423913			251655
5	Rho/Rac guanine nucleotide exchange factor 2 (Phospho-Ser885)	433181			243918
5	Rho/Rac guanine nucleotide exchange factor 2 (Phospho-Ser885)	414048			234306
5	Rho/Rac guanine nucleotide exchange factor 2 (Phospho-Ser885)	413701	424915	9480.92	258413	255772	15691.8	370870	22753.2
6	RhoA (Ab-188)	1451808			896625
6	RhoA (Ab-188)	1481619			1015179
6	RhoA (Ab-188)	1325062			963025
6	RhoA (Ab-188)	1398784			926277
6	RhoA (Ab-188)	1440001			932297
6	RhoA (Ab-188)	1512393	1.43494e+06	66133.9	953146	947758	40305.7	1.37425e+06	58443.3
3	SAPK/JNK (Ab-183)	424433			212488
3	SAPK/JNK (Ab-183)	427445			222285
3	SAPK/JNK (Ab-183)	403554			213993
3	SAPK/JNK (Ab-183)	443760			210397
3	SAPK/JNK (Ab-183)	393518			209373
3	SAPK/JNK (Ab-183)	421660	419062	17938	230528	216511	8254.36	313940	11968.8
3	SAPK/JNK (Ab-185)	312206			171155
3	SAPK/JNK (Ab-185)	332423			177947
3	SAPK/JNK (Ab-185)	305918			211757
3	SAPK/JNK (Ab-185)	322936			168311
3	SAPK/JNK (Ab-185)	304467			166870
3	SAPK/JNK (Ab-185)	299053	312834	12601	177786	178971	16724.4	259508	24250.4
2	SAPK/JNK (Phospho-Thr183)	417619			340599
2	SAPK/JNK (Phospho-Thr183)	450332			316846
2	SAPK/JNK (Phospho-Thr183)	455026			297788
2	SAPK/JNK (Phospho-Thr183)	428748			297649
2	SAPK/JNK (Phospho-Thr183)	419874			291805
2	SAPK/JNK (Phospho-Thr183)	398455	428342	21333.9	284106	304799	20611.1	441958	29886.1
2	SAPK/JNK (Phospho-Tyr185)	514622			344118
2	SAPK/JNK (Phospho-Tyr185)	514151			351166
2	SAPK/JNK (Phospho-Tyr185)	512273			333183
2	SAPK/JNK (Phospho-Tyr185)	469821			338719
2	SAPK/JNK (Phospho-Tyr185)	459038			328560
2	SAPK/JNK (Phospho-Tyr185)	418247	481359	39374.9	317179	335488	11993.7	486457	17390.9
3	SEK1/MKK4 (Ab-261)	1747091			1853520
3	SEK1/MKK4 (Ab-261)	1772053			1590005
3	SEK1/MKK4 (Ab-261)	1556098			1418252
3	SEK1/MKK4 (Ab-261)	1649224			1593664
3	SEK1/MKK4 (Ab-261)	1630387			1451395
3	SEK1/MKK4 (Ab-261)	1721951	1.67947e+06	81845.5	1546222	1.57551e+06	154157	2.28449e+06	223527
7	SEK1/MKK4 (Ab-80)	907697			762281
7	SEK1/MKK4 (Ab-80)	990888			722993
7	SEK1/MKK4 (Ab-80)	898806			659130
7	SEK1/MKK4 (Ab-80)	866940			693292
7	SEK1/MKK4 (Ab-80)	882705			689270
7	SEK1/MKK4 (Ab-80)	934008	913507	44215.9	648799	695961	41861.1	1.00914e+06	60698.5
2	SEK1/MKK4 (Phospho-Ser80)	399569			291732
2	SEK1/MKK4 (Phospho-Ser80)	402890			275990
2	SEK1/MKK4 (Phospho-Ser80)	377371			293721
2	SEK1/MKK4 (Phospho-Ser80)	400022			302394
2	SEK1/MKK4 (Phospho-Ser80)	392828			277753
2	SEK1/MKK4 (Phospho-Ser80)	385831			292252	288974	10153.6	419012	14722.7
1	SEK1/MKK4 (Phospho-Thr261)	498957	409650	44735.7	234149
1	SEK1/MKK4 (Phospho-Thr261)	441966			236521
1	SEK1/MKK4 (Phospho-Thr261)	410103			203189
1	SEK1/MKK4 (Phospho-Thr261)	426180			203524
1	SEK1/MKK4 (Phospho-Thr261)	440310			194130
1	SEK1/MKK4 (Phospho-Thr261)	394704	435370	36021.7	206065	212930	17836.5	308748	25863
7	SEK1/MKK4/JNKK1 (Ab-257)	470815			271550
7	SEK1/MKK4/JNKK1 (Ab-257)	460090			267965
7	SEK1/MKK4/JNKK1 (Ab-257)	448639			284800
7	SEK1/MKK4/JNKK1 (Ab-257)	458989			255557
7	SEK1/MKK4/JNKK1 (Ab-257)	475052			266009
7	SEK1/MKK4/JNKK1 (Ab-257)	504800	469731	19557.8	274559	270073	9704.27	391606	14071.2
5	SEK1/MKK4/JNKK1 (Phospho-Ser257)	440268			268883
5	SEK1/MKK4/JNKK1 (Phospho-Ser257)	452283			272406
5	SEK1/MKK4/JNKK1 (Phospho-Ser257)	491151			246312
5	SEK1/MKK4/JNKK1 (Phospho-Ser257)	493925			250563
5	SEK1/MKK4/JNKK1 (Phospho-Ser257)	456143			245799
5	SEK1/MKK4/JNKK1 (Phospho-Ser257)	482286	469343	22618.7	278421	260397	14486.5	377576	21005.4
4	Shc (Ab-349)	2496300			1719262
4	Shc (Ab-349)	2574925			1687686
4	Shc (Ab-349)	2607982			1606726
4	Shc (Ab-349)	2751192			1635927
4	Shc (Ab-349)	2792768			2336543
4	Shc (Ab-349)	2844567	2.67796e+06	137706	1537915	1.75401e+06	292330	2.54331e+06	423879
5	Shc (Ab-427)	832222			613445
5	Shc (Ab-427)	825104			560697
5	Shc (Ab-427)	777506			486435
5	Shc (Ab-427)	825832			496358
5	Shc (Ab-427)	828080			484503
5	Shc (Ab-427)	840902	821608	22369	506704	524690	51727.3	760801	75004.7
2	Shc (Phospho-Tyr349)	562399			295619
2	Shc (Phospho-Tyr349)	534264			327143
2	Shc (Phospho-Tyr349)	613722			341602
2	Shc (Phospho-Tyr349)	610403			446200
2	Shc (Phospho-Tyr349)	607629			378650
2	Shc (Phospho-Tyr349)	608585	589500	33172.3	303885	348850	56114.5	505832	81366
2	Shc (Phospho-Tyr427)	583379			319311
2	Shc (Phospho-Tyr427)	592079			332944
2	Shc (Phospho-Tyr427)	571653			279054
2	Shc (Phospho-Tyr427)	604287			348575
2	Shc (Phospho-Tyr427)	515690			317601
2	Shc (Phospho-Tyr427)	488690	559296	46299.7	313658	318524	23212.2	461860	33657.7
3	Src (Ab-418)	6271895			6091869
3	Src (Ab-418)	6424213			7556620
3	Src (Ab-418)	5453697			6935688
3	Src (Ab-418)	6251281			7714040
3	Src (Ab-418)	6205567			7084818
3	Src (Ab-418)	6149974	6.1261e+06	341997	7199494	7.09709e+06	572530	1.02908e+07	830168
3	Src (Ab-529)	517362			431743
3	Src (Ab-529)	512174			435370
3	Src (Ab-529)	499758			426606
3	Src (Ab-529)	535583			435536
3	Src (Ab-529)	535660			406969
3	Src (Ab-529)	530149	521781	14491.2	404841	423511	14034.2	614091	20349.5
6	Src (Ab-75)	384112			291177
6	Src (Ab-75)	384009			356579
6	Src (Ab-75)	372280			329800
6	Src (Ab-75)	394531			291311
6	Src (Ab-75)	380416			268723
6	Src (Ab-75)	374430	381630	7987.39	266801	300732	35552.2	436061	51550.6
5	Src (Phospho-Ser75)	690038			347300
5	Src (Phospho-Ser75)	717782			352406
5	Src (Phospho-Ser75)	637850			335926
5	Src (Phospho-Ser75)	678770			346947
5	Src (Phospho-Ser75)	534303			345067
5	Src (Phospho-Ser75)	546044	634131	77271.6	345176	345470	5384.71	500932	7807.82
5	Src (Phospho-Tyr216)	680053			415371
5	Src (Phospho-Tyr216)	708423			433850
5	Src (Phospho-Tyr216)	752842			456290
5	Src (Phospho-Tyr216)	672102			390375
5	Src (Phospho-Tyr216)	699879			398881
5	Src (Phospho-Tyr216)	734930	708038	31214.9	406029	416799	24444.2	604359	35444.1
1	Src (Phospho-Tyr418)	546447			299838
1	Src (Phospho-Tyr418)	494675			267644
1	Src (Phospho-Tyr418)	469060			278714
1	Src (Phospho-Tyr418)	455885			271803
1	Src (Phospho-Tyr418)	446547			323405
1	Src (Phospho-Tyr418)	420981	472266	43761.2	319032	293406	24266.1	425439	35185.9
1	Src (Phospho-Tyr529)	473841			226152
1	Src (Phospho-Tyr529)	634139			261750
1	Src (Phospho-Tyr529)	479568			262930
1	Src (Phospho-Tyr529)	457877			207120
1	Src (Phospho-Tyr529)	684862			242373
1	Src (Phospho-Tyr529)	435868	527692	104456	262895	243870	23288	353612	33767.6
2	STAT1 (Ab-701)	373347			249723
2	STAT1 (Ab-701)	381099			207078
2	STAT1 (Ab-701)	376462			248747
2	STAT1 (Ab-701)	384377			194152
2	STAT1 (Ab-701)	357602			187765
2	STAT1 (Ab-701)	330036	367154	20420.9	186317	212297	29538.3	307831	42830.6
3	STAT1 (Ab-727)	437132			308507
3	STAT1 (Ab-727)	416437			272058
3	STAT1 (Ab-727)	407894			282252
3	STAT1 (Ab-727)	412091			361242
3	STAT1 (Ab-727)	426991			275266
3	STAT1 (Ab-727)	405836	417730	12115.2	276272	295933	34624.4	429103	50205.3
1	STAT1 (Phospho-Ser727)	567765			239061
1	STAT1 (Phospho-Ser727)	496371			289661
1	STAT1 (Phospho-Ser727)	501958			229230
1	STAT1 (Phospho-Ser727)	555873			205001
1	STAT1 (Phospho-Ser727)	447637			218268
1	STAT1 (Phospho-Ser727)	524763	515728	43821.9	199080	230050	32743.7	333573	47478.4
1	STAT1 (Phospho-Tyr701)	387849			283729
1	STAT1 (Phospho-Tyr701)	387961			272231
1	STAT1 (Phospho-Tyr701)	370414			246444
1	STAT1 (Phospho-Tyr701)	370901			247552
1	STAT1 (Phospho-Tyr701)	367154			240113
1	STAT1 (Phospho-Tyr701)	360288	374094	11349	229229	253216	20579.7	367164	29840.6
2	STAT3 (Ab-705)	846381			496639
2	STAT3 (Ab-705)	825211			535361
2	STAT3 (Ab-705)	846482			473482
2	STAT3 (Ab-705)	825746			489513
2	STAT3 (Ab-705)	794544			396293
2	STAT3 (Ab-705)	744649	813836	38872.1	399382	465112	55947.9	674412	81124.4
2	STAT3 (Ab-727)	438208			218970
2	STAT3 (Ab-727)	478207			222421
2	STAT3 (Ab-727)	480538			214478
2	STAT3 (Ab-727)	435818			222837
2	STAT3 (Ab-727)	460175			213792
2	STAT3 (Ab-727)	433563	454418	21563.7	213680	217696	4291.94	315660	6223.31
1	STAT3 (Phospho-Ser727)	469059			271820
1	STAT3 (Phospho-Ser727)	449605			294217
1	STAT3 (Phospho-Ser727)	447025			279845
1	STAT3 (Phospho-Ser727)	439317			282622
1	STAT3 (Phospho-Ser727)	437546			281033
1	STAT3 (Phospho-Ser727)	434992	446257	12511.4	275700	280873	7627.85	407266	11060.4
1	STAT3 (Phospho-Tyr705)	709145			387740
1	STAT3 (Phospho-Tyr705)	644813			383776
1	STAT3 (Phospho-Tyr705)	630541			362230
1	STAT3 (Phospho-Tyr705)	621570			354925
1	STAT3 (Phospho-Tyr705)	633716			355341
1	STAT3 (Phospho-Tyr705)	622571	643726	33146	341015	364171	18128.9	528048	26286.9
3	VAV1 (Ab-174)	460998			325273
3	VAV1 (Ab-174)	465170			419678
3	VAV1 (Ab-174)	460011			326238
3	VAV1 (Ab-174)	482501			338096
3	VAV1 (Ab-174)	481890			324329
3	VAV1 (Ab-174)	485931	472750	11918.1	339456	345512	36938	500992	53560.1
1	VAV1 (Phospho-Tyr174)	464862			354128
1	VAV1 (Phospho-Tyr174)	477996			331501
1	VAV1 (Phospho-Tyr174)	480659			264474
1	VAV1 (Phospho-Tyr174)	469502			271295
1	VAV1 (Phospho-Tyr174)	476664			262089
1	VAV1 (Phospho-Tyr174)	419962	464941	22798.4	329941	302238	40772.3	438245	59119.8
6	VAV2 (Ab-142)	557688			346181
6	VAV2 (Ab-142)	569297			296639
6	VAV2 (Ab-142)	565259			238761
6	VAV2 (Ab-142)	564513			348652
6	VAV2 (Ab-142)	538430			321920
6	VAV2 (Ab-142)	562726	559652	11061.4	351424	317263	43813.5	460031	63529.5
5	VAV2 (Phospho-Tyr142)	922952			673926
5	VAV2 (Phospho-Tyr142)	906599			519456
5	VAV2 (Phospho-Tyr142)	725734			640173
5	VAV2 (Phospho-Tyr142)	940275			641039
5	VAV2 (Phospho-Tyr142)	747105			435919
5	VAV2 (Phospho-Tyr142)	971673	869056	105195	494500	567502	96919.2	822878	140533
